# Supplementary material for: Benchmarking orthology methods using phylogenetic patterns defined at the base of Eukaryotes
Source: Brief Bioinform. 2020 Sep 16;22(3):bbaa206. doi: 10.1093/bib/bbaa206 (PMC8138875; doi:10.1093/bib/bbaa206)
Supplement: Supplementary_Table_1_Species_list_bbaa206 [file supplementary_table_1_species_list_bbaa206.xlsx]

## Sheet: Sheet1
Supplementary Table 1: Species list. Species ID's with * are not included in the orthologies of orthofinder blast and SwiftOrtho (see materials and methods).
Species_ID	Species_name	supergroup	genus	family	order	class	phylum	kingdom	Download_location_proteomes
AANO	Aureococcus anophagefferens CCMP1984	SAR	Aureococcus		Pelagomonadales	Pelagophyceae			ftp://ftp.ensemblgenomes.org/pub/release-34/protists/fasta/protists_stramenopiles1_collection/aureococcus_anophagefferens/pep/Aureococcus_anophagefferens.v_1_0.pep.all.fa.gz
AAST	Aphanomyces astaci	SAR	Aphanomyces	Saprolegniaceae	Saprolegniales	Oomycetes			ftp://ftp.ensemblgenomes.org/pub/release-34/protists/fasta/protists_stramenopiles1_collection/aphanomyces_astaci/pep/Aphanomyces_astaci.Apha_asta_APO3_V1.pep.all.fa.gz
ABIS	Agaricus bisporus var. bisporus H97	Opisthokonta	Agaricus	Agaricaceae	Agaricales	Agaricomycetes	Basidiomycota	Fungi	ftp://ftp.ensemblgenomes.org/pub/fungi/release-34/fasta/fungi_basidiomycota1_collection/agaricus_bisporus_var_bisporus_h97/pep/Agaricus_bisporus_var_bisporus_h97.Agabi_varbisH97_2.pep.all.fa.gz
ACAS	Acanthamoeba castellanii str. Neff	Amoebozoa	Acanthamoeba	Acanthamoebidae	Longamoebia				ftp://ftp.ensemblgenomes.org/pub/protists/release-34/fasta/protists_amoebozoa1_collection/acanthamoeba_castellanii_str_neff/pep/Acanthamoeba_castellanii_str_neff.Acastellanii_strNEFF_v1.pep.all.fa.gz
ACOE	Aquilegia coerulea Goldsmith	Archeaplastida	Aquilegia	Ranunculaceae	Ranunculales		Streptophyta	Viridiplantae	https://genome.jgi.doe.gov/portal/pages/dynamicOrganismDownload.jsf?organism=PhytozomeV12#%20file:%20Acoerulea_322_v3.fa.gz
ADEA	Angomonas deanei	Excavata	Angomonas	Trypanosomatidae	Kinetoplastida				ftp://ftp.ensemblgenomes.org/pub/release-34/protists/fasta/protists_euglenozoa1_collection/angomonas_deanei/pep/Angomonas_deanei.Angomonas_deanei_Genome.pep.all.fa.gz
ADIG	Acropora digitifera	Opisthokonta	Acropora	Acroporidae	Scleractinia	Anthozoa	Cnidaria	Metazoa	ftp://ftp.ncbi.nlm.nih.gov/genomes/all/GCF/000/222/465/GCF_000222465.1_Adig_1.1/GCF_000222465.1_Adig_1.1_protein.faa.gz
AGAM	Anopheles gambiae	Opisthokonta	Anopheles	Culicidae	Diptera	Insecta	Arthropoda	Metazoa	ftp://ftp.ensemblgenomes.org/pub/metazoa/release-34/fasta/anopheles_gambiae/pep/Anopheles_gambiae.AgamP4.pep.all.fa.gz
AKER	Aplanochytrium kerguelense PBS07	SAR	Aplanochytrium	Thraustochytriaceae		Labyrinthulomycetes			https://genome.jgi.doe.gov/portal/Aplke1/download/Aplke1_GeneCatalog_proteins_20121220.aa.fasta.gz
ALAI	Albugo laibachii Nc14	SAR	Albugo	Albuginaceae	Albuginales	Oomycetes			ftp://ftp.ensemblgenomes.org/pub/release-34/protists/fasta/albugo_laibachii/pep/Albugo_laibachii.ENA1.pep.all.fa.gz
ALIM	Aurantiochytrium limacinum ATCC MYA-1381	SAR	Aurantiochytrium	Thraustochytriaceae		Labyrinthulomycetes			https://genome.jgi.doe.gov/portal/Aurli1/download/Aurli1_GeneCatalog_proteins_20120618.aa.fasta.gz
AMAC	Allomyces macrogynus ATCC 38327	Opisthokonta	Allomyces	Blastocladiaceae	Blastocladiales	Blastocladiomycetes	Blastocladiomycota	Fungi	ftp://ftp.ensemblgenomes.org/pub/fungi/release-34/fasta/fungi_blastocladiomycota1_collection/allomyces_macrogynus_atcc_38327/pep/Allomyces_macrogynus_atcc_38327.A_macrogynus_V3.pep.all.fa.gz
APIS	Apis melifera	Opisthokonta	Apis	Apidae	Hymenoptera	Insecta	Arthropoda	Metazoa	ftp://ftp.ensemblgenomes.org/pub/metazoa/release-34/fasta/apis_mellifera/pep/Apis_mellifera.GCA_000002195.1.pep.all.fa.gz
APLA	Anas platyrhynchos	Opisthokonta	Anas	Anatidae	Anseriformes	Aves	Chordata	Metazoa	ftp://ftp.ensembl.org/pub/release-87/fasta/anas_platyrhynchos/pep/Anas_platyrhynchos.BGI_duck_1.0.pep.all.fa.gz
AQUE	Amphimedon queenslandica	Opisthokonta	Amphimedon	Niphatidae	Haplosclerida	Demospongiae	Porifera	Metazoa	http://amphimedon.qcloud.qcif.edu.au/downloads.html
ASUB	Acytostelium subglobosum LB1	Amoebozoa	Acytostelium	Acytosteliaceae	Acytosteliales				ftp://ftp.ncbi.nlm.nih.gov/genomes/all/GCF/000/787/575/GCF_000787575.1_Asub_2.0/GCF_000787575.1_Asub_2.0_protein.faa.gz
ATHA	Arabidopsis thaliana	Archeaplastida	Arabidopsis	Brassicaceae	Brassicales		Streptophyta	Viridiplantae	ftp://ftp.ensemblgenomes.org/pub/plants/release-34/fasta/arabidopsis_thaliana/pep/Arabidopsis_thaliana.TAIR10.pep.all.fa.gz
ATRI	Amborella trichopoda	Archeaplastida	Amborella	Amborellaceae	Amborellales		Streptophyta	Viridiplantae	ftp://ftp.ensemblgenomes.org/pub/plants/release-34/fasta/amborella_trichopoda/pep/Amborella_trichopoda.AMTR1.0.pep.all.fa.gz
AVAG	Adineta vaga	Opisthokonta	Adineta	Adinetidae	Adinetida	Bdelloidea	Rotifera	Metazoa	http://www.genoscope.cns.fr/adineta/data/Adineta_vaga.v2.pep.fa.gz
BBIG	Babesia bigemina	SAR	Babesia	Babesiidae	Piroplasmida	Aconoidasida	Apicomplexa		ftp://ftp.ensemblgenomes.org/pub/release-34/protists/fasta/protists_alveolata1_collection/babesia_bigemina/pep/Babesia_bigemina.Bbig001.pep.all.fa.gz
BDEN	Batrachochytrium dendrobatidis JAM81	Opisthokonta	Batrachochytrium		Rhizophydiales	Chytridiomycetes	Chytridiomycota	Fungi	ftp://ftp.ensemblgenomes.org/pub/fungi/release-34/fasta/fungi_chytridiomycota1_collection/batrachochytrium_dendrobatidis_jam81/pep/Batrachochytrium_dendrobatidis_jam81.v1.0.pep.all.fa.gz
BFLO	Branchiostoma floridae	Opisthokonta	Branchiostoma	Branchiostomidae			Chordata	Metazoa	ftp://ftp.ncbi.nlm.nih.gov/genomes/all/GCA/000/003/815/GCA_000003815.1_Version_2/GCA_000003815.1_Version_2_protein.faa.gz
BHOM	Blastocystis hominis	SAR	Blastocystis	Blastocystidae					ftp://ftp.ensemblgenomes.org/pub/release-34/protists/fasta/protists_stramenopiles1_collection/blastocystis_hominis/pep/Blastocystis_hominis.ASM15166v1.pep.all.fa.gz
BMAL	Brugia malayi	Opisthokonta	Brugia	Onchocercidae	Rhabditida	Chromadorea	Nematoda	Metazoa	ftp://ftp.ensemblgenomes.org/pub/metazoa/release-34/fasta/brugia_malayi/pep/Brugia_malayi.B_malayi-3.1.pep.all.fa.gz
BMER	Basidiobolus meristosporus B9252	Opisthokonta	Basidiobolus	Basidiobolaceae	Basidiobolales	Basidiobolomycetes	Zoopagomycota	Fungi	http://genome.jgi.doe.gov/Basme2finSC/download/Basme2finSC_GeneCatalog_proteins_20150701.aa.fasta.gz
BMOR	Bombyx mori	Opisthokonta	Bombyx	Bombycidae	Lepidoptera	Insecta	Arthropoda	Metazoa	ftp://ftp.ensemblgenomes.org/pub/metazoa/release-34/fasta/bombyx_mori/pep/Bombyx_mori.GCA_000151625.1.pep.all.fa.gz
BNAT	Bigelowiella natans CCMP2755	SAR	Bigelowiella			Chlorarachniophyceae			ftp://ftp.ensemblgenomes.org/pub/release-34/protists/fasta/bigelowiella_natans/pep/Bigelowiella_natans.GCA_000320545.1.pep.all.fa.gz
BSAL	Bodo saltans	Excavata	Bodo	Bodonidae	Kinetoplastida				ftp://ftp.ensemblgenomes.org/pub/release-34/protists/fasta/protists_euglenozoa1_collection/bodo_saltans/pep/Bodo_saltans.BSAL.pep.all.fa.gz
CANG	Catenaria anguillulae PL171	Opisthokonta	Catenaria	Catenariaceae	Blastocladiales	Blastocladiomycetes	Blastocladiomycota	Fungi	http://genome.jgi.doe.gov/Catan2/download/Catan2_all_proteins_20160412.aa.fasta.gz
CCOR	Condiobolus coronatus NRRL 28638	Opisthokonta	Conidiobolus	Ancylistaceae	Entomophthorales	Entomophthoromycetes	Zoopagomycota	Fungi	ftp://ftp.ensemblgenomes.org/pub/fungi/release-34/fasta/fungi_entomophthoromycota1_collection/conidiobolus_coronatus_nrrl_28638/pep/Conidiobolus_coronatus_nrrl_28638.Conidiobolus_coronatus_NRRL28638.pep.all.fa.gz
CCRI	Chondrus crispus	Archeaplastida	Chondrus	Gigartinaceae	Gigartinales	Florideophyceae	Rhodophyta		ftp://ftp.ensemblgenomes.org/pub/release-34/plants/fasta/plants_rhodophyta1_collection/chondrus_crispus/pep/Chondrus_crispus.ASM35022v2.pep.all.fa.gz
CELE	Caenorhabditis elegans	Opisthokonta	Caenorhabditis	Rhabditidae	Rhabditida	Chromadorea	Nematoda	Metazoa	ftp://ftp.ensemblgenomes.org/pub/metazoa/release-34/fasta/caenorhabditis_elegans/pep/Caenorhabditis_elegans.WBcel235.pep.all.fa.gz
CFRA	Creolimax fragrantissima	Opisthokonta	Creolimax		Ichthyophonida	Ichthyosporea			https://figshare.com/articles/Creolimax_fragrantissima_genome_data/1403592
CGIG	Crassostrea gigas	Opisthokonta	Crassostrea	Ostreidae	Ostreoida	Bivalvia	Mollusca	Metazoa	ftp://ftp.ensemblgenomes.org/pub/metazoa/release-34/fasta/crassostrea_gigas/pep/Crassostrea_gigas.GCA_000297895.1.pep.all.fa.gz
CINT	Ciona intestinalis	Opisthokonta	Ciona	Cionidae	Enterogona	Ascidiacea	Chordata	Metazoa	ftp://ftp.ensembl.org/pub/release-87/fasta/ciona_intestinalis/pep/Ciona_intestinalis.KH.pep.all.fa.gz
CMER	Cyanidioschyzon merolae 10D	Archeaplastida	Cyanidioschyzon	Cyanidiaceae	Cyanidiales	Bangiophyceae	Rhodophyta		ftp://ftp.ensemblgenomes.org/pub/release-34/plants/fasta/cyanidioschyzon_merolae/pep/
CMIL	Callorhinchus milii	Opisthokonta	Callorhinchus	Callorhinchidae	Chimaeriformes	Chondrichthyes	Chordata	Metazoa	ftp://ftp.ncbi.nlm.nih.gov/genomes/all/GCF/000/165/045/GCF_000165045.1_Callorhinchus_milii-6.1.3/GCF_000165045.1_Callorhinchus_milii-6.1.3_protein.faa.gz
CMUR	Cryptosporidium muris RN66	SAR	Cryptosporidium	Cryptosporidiidae	Eucoccidiorida	Conoidasida	Apicomplexa		ftp://ftp.ensemblgenomes.org/pub/release-34/protists/fasta/protists_alveolata1_collection/cryptosporidium_muris_rn66/pep/Cryptosporidium_muris_rn66.JCVI-cmg-v1.0.pep.all.fa.gz
CNEO	Cryptococcus neoformans var. grubii H99	Opisthokonta	Cryptococcus	Cryptococcaceae	Tremellales	Tremellomycetes	Basidiomycota	Fungi	ftp://ftp.ensemblgenomes.org/pub/fungi/release-34/fasta/fungi_basidiomycota1_collection/cryptococcus_neoformans_var_grubii_h99/pep/Cryptococcus_neoformans_var_grubii_h99.CNA3.pep.all.fa.gz
COKA	Cladosiphon okamuranus	SAR	Cladosiphon	Chordariaceae	Ectocarpales	Phaeophyceae			http://marinegenomics.oist.jp/algae/download/160208_2k_oki_prot.fa.gz
COWC	Capsaspora owczarzaki ATCC 30864	Opisthokonta	Capsaspora			Ichthyosporea			ftp://ftp.ensemblgenomes.org/pub/protists/release-34/fasta/protists_ichthyosporea1_collection/capsaspora_owczarzaki_atcc_30864/pep/Capsaspora_owczarzaki_atcc_30864.C_owczarzaki_V2.pep.all.fa.gz
CPAI	Cryptosporidium parvum Iowa II	SAR	Cryptosporidium	Cryptosporidiidae	Eucoccidiorida	Conoidasida	Apicomplexa		ftp://ftp.ensemblgenomes.org/pub/release-34/protists/fasta/protists_alveolata1_collection/cryptosporidium_parvum_iowa_ii/pep/Cryptosporidium_parvum_iowa_ii.ASM16534v1.pep.all.fa.gz
CPAR	Cyanophora paradoxa	Archeaplastida	Cyanophora	Cyanophoraceae		Glaucocystophyceae			http://cyanophora.rutgers.edu/cyanophora/Cyanophora_paradoxa_MAKER_gene_predictions-022111-aa.fasta
CREI	Chlamydomonas reinhardtii	Archeaplastida	Chlamydomonas	Chlamydomonadaceae	Chlamydomonadales	Chlorophyceae	Chlorophyta	Viridiplantae	ftp://ftp.ensemblgenomes.org/pub/plants/release-34/fasta/chlamydomonas_reinhardtii/pep/Chlamydomonas_reinhardtii.v3.1.pep.all.fa.gz
CREV	Coemansia reversa NRRL 1564	Opisthokonta	Coemansia	Kickxellaceae	Kickxellales	Kickxellomycetes	Zoopagomycota	Fungi	genome.jgi.doe.gov/Coere1/download/Coere1_GeneCatalog_proteins_20110909.aa.fasta.gz
CSUB	Coccomyxa subellipsoidea C-169	Archeaplastida	Coccomyxa			Trebouxiophyceae	Chlorophyta	Viridiplantae	https://phytozome.jgi.doe.gov/biomart/martview/739c2860d5e06348b925fe0f410cb17c (File: Coccomyxa_subellipsoidea_mart_export.txt)
CTEL	Capitella teleta	Opisthokonta	Capitella	Capitellidae	Capitellida	Polychaeta	Annelida	Metazoa	ftp://ftp.ensemblgenomes.org/pub/metazoa/release-34/fasta/capitella_teleta/pep/Capitella_teleta.GCA_000328365.1.pep.all.fa.gz
CTOB	Chrysochromulina tobin strain CCMP291	Haptophyceae	Chrysochromulina	Chrysochromulinaceae	Prymnesiales	Haptophyceae			ftp://ftp.ncbi.nlm.nih.gov/genomes/all/GCA/001/275/005/GCA_001275005.1_Ctobinv2/GCA_001275005.1_Ctobinv2_protein.faa.gz
CVAR	Chlorella variabilis NC64A	Archeaplastida	Chlorella	Chlorellaceae	Chlorellales	Trebouxiophyceae	Chlorophyta	Viridiplantae	http://genome.jgi.doe.gov/ChlNC64A_1/download/Chlorella_NC64A.best_proteins.fasta.gz
CVEL	Chromera velia CCMP2878	SAR	Chromera				Chromerida		http://cryptodb.org/common/downloads/Current_Release/CveliaCCMP2878/fasta/data/CryptoDB-39_CveliaCCMP2878_AnnotatedProteins.fasta
DDIS	Dictyostelium discoideum AX4	Amoebozoa	Dictyostelium	Dictyosteliaceae	Dictyosteliales				ftp://ftp.ensemblgenomes.org/pub/protists/release-34/fasta/dictyostelium_discoideum/pep/Dictyostelium_discoideum.dicty_2.7.pep.all.fa.gz
DMEL	Drosophila melanogaster	Opisthokonta	Drosophila	Drosophilidae	Diptera	Insecta	Arthropoda	Metazoa	ftp://ftp.ensemblgenomes.org/pub/metazoa/release-34/fasta/drosophila_melanogaster/pep/Drosophila_melanogaster.BDGP6.pep.all.fa.gz
DPUL	Daphnia pulex	Opisthokonta	Daphnia	Daphniidae	Diplostraca	Branchiopoda	Arthropoda	Metazoa	ftp://ftp.ensemblgenomes.org/pub/metazoa/release-34/fasta/daphnia_pulex/pep/Daphnia_pulex.GCA_000187875.1.pep.all.fa.gz
DRER	Danio rerio	Opisthokonta	Danio	Cyprinidae	Cypriniformes	Actinopteri	Chordata	Metazoa	ftp://ftp.ensembl.org/pub/release-87/fasta/danio_rerio/pep/Danio_rerio.GRCz10.pep.all.fa.gz
EACE	Eimeria acervulina	SAR	Eimeria	Eimeriidae	Eucoccidiorida	Conoidasida	Apicomplexa		ftp://ftp.ensemblgenomes.org/pub/release-34/protists/fasta/protists_alveolata1_collection/eimeria_acervulina/pep/
EGRA*	Euglena gracilis	Excavata	Euglena	Euglenaceae	Euglenales		Euglenida		Correspondence
EHIS	Entamoeba histolytica HM-1:IMSS	Amoebozoa	Entamoeba	Entamoebidae					ftp://ftp.ensemblgenomes.org/pub/protists/release-34/fasta/entamoeba_histolytica/pep/Entamoeba_histolytica.JCVI-ESG2-1.0.pep.all.fa.gz
EHUX	Emiliania huxleyi CCMP1516	Haptophyceae	Emiliania	Noelaerhabdaceae	Isochrysidales	Haptophyceae			ftp://ftp.ensemblgenomes.org/pub/protists/release-34/fasta/emiliania_huxleyi/pep/Emiliania_huxleyi.GCA_000372725.1.pep.all.fa.gz
EINT	Encephalitozoon intestinalis ATCC 50506	Opisthokonta	Encephalitozoon	Unikaryonidae			Microsporidia	Fungi	ftp://ftp.ensemblgenomes.org/pub/fungi/release-34/fasta/fungi_microsporidia1_collection/encephalitozoon_intestinalis_atcc_50506/pep/Encephalitozoon_intestinalis_atcc_50506.ASM14646v1.pep.all.fa.gz
EINV	Entameoba invadens IP1	Amoebozoa	Entamoeba	Entamoebidae					ftp://ftp.ensemblgenomes.org/pub/protists/release-34/fasta/protists_amoebozoa1_collection/entamoeba_invadens_ip1/pep/Entamoeba_invadens_ip1.EIA2_v2.pep.all.fa.gz
ESIL	Ectocarpus siliculosus	SAR	Ectocarpus	Ectocarpaceae	Ectocarpales	Phaeophyceae			https://bioinformatics.psb.ugent.be/gdb/ectocarpus/EctsiV2_prot_LATEST.tfa.gz
FALB	Fonticula alba	Opisthokonta	Fonticula	Fonticulaceae	Fonticulida				ftp://ftp.ncbi.nlm.nih.gov/genomes/all/GCA/000/388/065/GCA_000388065.2_Font_alba_ATCC_38817_V2/GCA_000388065.2_Font_alba_ATCC_38817_V2_protein.faa.gz
FCYL	Fragilariopsis cylindrus CCMP 1102	SAR	Fragilariopsis	Bacillariaceae	Bacillariales	Bacillariophyceae	Bacillariophyta		http://genome.jgi.doe.gov/pages/dynamicOrganismDownload.jsf?organism=Fracy1 (Files: Fracy1_GeneModels_FilteredModels1_aa.fasta.gz, Fracy1_GeneModels_FilteredModels2_aa.fasta.gz, Fracy1_GeneModels_FilteredModels3_aa.fasta.gz)
GINT	Giardia intestinalis assemblage A isolate WB	Excavata	Giardia	Hexamitidae	Diplomonadida				http://giardiadb.org/common/downloads/release-29/GintestinalisAssemblageAWB/fasta/data/GiardiaDB-29_GintestinalisAssemblageAWB_AnnotatedProteins.fasta
GNIP	Gregarina niphandrodes	SAR	Gregarina	Gregarinidae	Eugregarinorida	Conoidasida	Apicomplexa		ftp://ftp.ensemblgenomes.org/pub/release-34/protists/fasta/protists_alveolata1_collection/gregarina_niphandrodes/pep/Gregarina_niphandrodes.GNI3.pep.all.fa.gz
GSUL	Galdieria sulphuraria	Archeaplastida	Galdieria	Cyanidiaceae	Cyanidiales	Bangiophyceae	Rhodophyta		ftp://ftp.ensemblgenomes.org/pub/release-34/plants/fasta/plants_rhodophyta1_collection/galdieria_sulphuraria/pep/Galdieria_sulphuraria.ASM34128v1.pep.all.fa.gz
GTHE	Guillardia theta CCMP2712	Cryptophyta	Guillardia	Geminigeraceae	Pyrenomonadales		Cryptophyta		ftp://ftp.ensemblgenomes.org/pub/protists/release-34/fasta/guillardia_theta/pep/Guillardia_theta.GCA_000315625.1.pep.all.fa.gz
HAZT	Hyalella azteca	Opisthokonta	Hyalella	Hyalellidae	Amphipoda	Malacostraca	Arthropoda	Metazoa	ftp://ftp.ncbi.nlm.nih.gov/genomes/all/GCF/000/764/305/GCF_000764305.1_Hazt_2.0/GCF_000764305.1_Hazt_2.0_protein.faa.gz
HPAR	Hyaloperonospora parasitica	SAR	Hyaloperonospora	Peronosporaceae	Peronosporales	Oomycetes			ftp://ftp.ensemblgenomes.org/pub/release-34/protists/fasta/hyaloperonospora_arabidopsidis/pep/Hyaloperonospora_arabidopsidis.HyaAraEmoy2_2.0.pep.all.fa.gz
HSAP	Homo Sapiens	Opisthokonta	Homo	Hominidae	Primates	Mammalia	Chordata	Metazoa	ftp://ftp.ensembl.org/pub/release-87/fasta/homo_sapiens/pep/Homo_sapiens.GRCh38.pep.all.fa.gz
HVUL	Hydra vulgaris	Opisthokonta	Hydra	Hydridae	Anthoathecata	Hydrozoa	Cnidaria	Metazoa	ftp://ftp.ncbi.nlm.nih.gov/genomes/all/GCF/000/004/095/GCF_000004095.1_Hydra_RP_1.0/GCF_000004095.1_Hydra_RP_1.0_protein.faa.gz
ILIN	Intoshia linei	Opisthokonta	Intoshia	Rhopaluridae			Orthonectida	Metazoa	ftp://ftp.ncbi.nlm.nih.gov/genomes/all/GCA/001/642/005/GCA_001642005.1_IntLin1.0/GCA_001642005.1_IntLin1.0_protein.faa.gz
IMUL	Ichthyophthirius multifiliis (strain G5)	SAR	Ichthyophthirius		Hymenostomatida	Oligohymenophorea			ftp://ftp.ensemblgenomes.org/pub/release-34/protists/fasta/protists_alveolata1_collection/ichthyophthirius_multifiliis/pep/Ichthyophthirius_multifiliis.JCVI-IMG1-V.1.pep.all.fa.gz
KFLA	Klebsormidium flaccidum	Archeaplastida	Klebsormidium	Klebsormidiaceae	Klebsormidiales	Klebsormidiophyceae	Streptophyta	Viridiplantae	http://www.plantmorphogenesis.bio.titech.ac.jp/~algae_genome_project/klebsormidium/kf_download/160614_klebsormidium_v1.1_AA.fasta
KLAC	Kluyveromyces lactis	Opisthokonta	Kluyveromyces	Saccharomycetaceae	Saccharomycetales	Saccharomycetes	Ascomycota	Fungi	ftp://ftp.ensemblgenomes.org/pub/fungi/release-34/fasta/fungi_ascomycota1_collection/kluyveromyces_lactis/pep/Kluyveromyces_lactis.ASM251v1.pep.all.fa.gz
LGIG	Lottia gigantea	Opisthokonta	Lottia	Lottiidae		Gastropoda	Mollusca	Metazoa	ftp://ftp.ensemblgenomes.org/pub/metazoa/release-34/fasta/lottia_gigantea/pep/Lottia_gigantea.GCA_000327385.1.pep.all.fa.gz
LMAJ	Leishmania major strain Friedlin	Excavata	Leishmania	Trypanosomatidae	Kinetoplastida				ftp://ftp.ensemblgenomes.org/pub/release-34/protists/fasta/leishmania_major/pep/Leishmania_major.ASM272v2.pep.all.fa.gz
LPOL	Limulus polyphemus	Opisthokonta	Limulus	Limulidae	Xiphosura	Merostomata	Arthropoda	Metazoa	ftp://ftp.ncbi.nlm.nih.gov/genomes/all/GCF/000/517/525/GCF_000517525.1_Limulus_polyphemus-2.1.2/GCF_000517525.1_Limulus_polyphemus-2.1.2_protein.faa.gz
MBRE	Monosiga brevicollis MX1	Opisthokonta	Monosiga	Salpingoecidae	Choanoflagellida				ftp://ftp.ensemblgenomes.org/pub/protists/release-34/fasta/protists_choanoflagellida1_collection/monosiga_brevicollis_mx1/pep/Monosiga_brevicollis_mx1.V1.0.pep.all.fa.gz
MCIR	Mucor circinelloides CBS 277.49	Opisthokonta	Mucor	Mucoraceae	Mucorales	Mucoromycetes	Mucoromycota	Fungi	http://genome.jgi.doe.gov/Mucci2/download/Mucor_circinelloides_v2_filtered_proteins.fasta.gz
MDAP	Mitosporidium daphniae	Opisthokonta	Mitosporidium				Microsporidia	Fungi	ftp://ftp.ensemblgenomes.org/pub/fungi/release-34/fasta/fungi_microsporidia1_collection/mitosporidium_daphniae/pep/Mitosporidium_daphniae.UGP1.0.pep.all.fa.gz
MELO	Mortierella elongata AG-77	Opisthokonta	Mortierella	Mortierellaceae	Mortierellales	Mortierellomycetes	Mucoromycota	Fungi	http://genome.jgi.doe.gov/Morel2/download/Morel2_GeneCatalog_proteins_20151120.aa.fasta.gz
MLAR	Melampsora laricis-populina	Opisthokonta	Melampsora	Melampsoraceae	Pucciniales	Pucciniomycetes	Basidiomycota	Fungi	http://genome.jgi.doe.gov/Mellp2_3/download/Mellp2_3_GeneCatalog_proteins_20151130.aa.fasta.gz
MNEG	Monoraphidium neglectum	Archeaplastida	Monoraphidium	Selenastraceae	Sphaeropleales	Chlorophyceae	Chlorophyta	Viridiplantae	ftp://ftp.ncbi.nlm.nih.gov/genomes/all/GCF/000/611/645/GCF_000611645.1_mono_v1/GCF_000611645.1_mono_v1_protein.faa.gz
MONO	Monocercomonoides sp. PA203	Excavata	Monocercomonoides	Polymastigidae	Oxymonadida				http://www.protistologie.cz/hampllab/data.html
MPOL	Marchantia polymorpha cultivar:Kitashirakawa-2	Archeaplastida	Marchantia	Marchantiaceae	Marchantiales	Marchantiopsida	Streptophyta	Viridiplantae	https://genome.jgi.doe.gov/portal/pages/dynamicOrganismDownload.jsf?organism=Mpolymorpha# (File: Mpolymorpha_320_v3.1.protein.fa.gz )
MSPE	Micromonas species RCC299	Archeaplastida	Micromonas	Mamiellaceae	Mamiellales	Mamiellophyceae	Chlorophyta	Viridiplantae	https://genome.jgi.doe.gov/portal/pages/dynamicOrganismDownload.jsf?organism=Phytozome# (File: MspRCC299_229_v3.0.protein.fa.gz )
MVER	Mortierella verticillata NRRL 6337	Opisthokonta	Mortierella	Mortierellaceae	Mortierellales	Mortierellomycetes	Mucoromycota	Fungi	http://genome.jgi.doe.gov/Morve1/download/Morve1_GeneCatalog_proteins_20161024.aa.fasta.gz
NCRA	Neurospora crassa GCA_000786625	Opisthokonta	Neurospora	Sordariaceae	Sordariales	Sordariomycetes	Ascomycota	Fungi	ftp://ftp.ensemblgenomes.org/pub/fungi/release-34/fasta/fungi_ascomycota2_collection/neurospora_crassa_gca_000786625/pep/Neurospora_crassa_gca_000786625.Neucr_trp3_1.pep.all.fa.gz
NGAD	Nannochloropsis gaditana CCMP526	SAR	Nannochloropsis	Monodopsidaceae	Eustigmatales	Eustigmatophyceae			http://www.nannochloropsis.org/download/NgaditanaCCMP526_proteins.fasta
NGRU	Naegleria gruberi	Excavata	Naegleria	Vahlkampfiidae	Schizopyrenida	Heterolobosea			ftp://ftp.ensemblgenomes.org/pub/release-34/protists/fasta/protists_heterolobosea1_collection/naegleria_gruberi/pep/Naegleria_gruberi.V1.0.pep.all.fa.gz
NNUC	Nelumbo nucifera	Archeaplastida	Nelumbo	Nelumbonaceae	Proteales		Streptophyta	Viridiplantae	ftp://ftp.ncbi.nlm.nih.gov/genomes/all/GCF/000/365/185/GCF_000365185.1_Chinese_Lotus_1.1/GCF_000365185.1_Chinese_Lotus_1.1_protein.faa.gz
NSPE	Neocallimastix sp G1	Opisthokonta	Neocallimastix	Neocallimastigaceae	Neocallimastigales	Neocallimastigomycetes	Chytridiomycota	Fungi	https://genome.jgi.doe.gov/portal/Neosp1/download/Neosp1_GeneCatalog_proteins_20170918.aa.fasta.gz
NUSP*	Nuclearia sp. ATCC 50694	Opisthokonta	Parvularia						https://figshare.com/articles/Nuclearia_sp_ATCC_50694_-_Transcriptome/3898485
NVEC	Nematostella vectensis	Opisthokonta	Nematostella	Edwardsiidae	Actiniaria	Anthozoa	Cnidaria	Metazoa	ftp://ftp.ensemblgenomes.org/pub/metazoa/release-34/fasta/nematostella_vectensis/pep/Nematostella_vectensis.GCA_000209225.1.pep.all.fa.gz
OANA	Ornithorhynchus anatinus	Opisthokonta	Ornithorhynchus	Ornithorhynchidae	Monotremata	Mammalia	Chordata	Metazoa	ftp://ftp.ensembl.org/pub/release-87/fasta/ornithorhynchus_anatinus/pep/Ornithorhynchus_anatinus.OANA5.pep.all.fa.gz
OBIM	Octopus bimaculoides	Opisthokonta	Octopus	Octopodidae	Octopoda	Cephalopoda	Mollusca	Metazoa	ftp://ftp.ensemblgenomes.org/pub/metazoa/release-34/fasta/octopus_bimaculoides/pep/Octopus_bimaculoides.PRJNA270931.pep.all.fa.gz
ODIO	Oikopleura dioica	Opisthokonta	Oikopleura	Oikopleuridae	Copelata	Appendicularia	Chordata	Metazoa	ftp://ftp.ncbi.nlm.nih.gov/genomes/all/GCA/000/209/535/GCA_000209535.1_ASM20953v1/GCA_000209535.1_ASM20953v1_protein.faa.gz
OLUC	Ostreococcus lucimarinus CCE9901	Archeaplastida	Ostreococcus	Bathycoccaceae	Mamiellales	Mamiellophyceae	Chlorophyta	Viridiplantae	ftp://ftp.ensemblgenomes.org/pub/plants/release-34/fasta/ostreococcus_lucimarinus/pep/Ostreococcus_lucimarinus.ASM9206v1.pep.all.fa.gz
OSAT	Oryza sativa japonica	Archeaplastida	Oryza	Poaceae	Poales	Liliopsida	Streptophyta	Viridiplantae	ftp://ftp.ensemblgenomes.org/pub/plants/release-34/fasta/oryza_sativa/pep/Oryza_sativa.IRGSP-1.0.pep.all.fa.gz
OTRI	Oxytricha trifallax	SAR	Oxytricha	Oxytrichidae	Sporadotrichida	Spirotrichea			ftp://ftp.ensemblgenomes.org/pub/release-34/protists/fasta/protists_alveolata1_collection/oxytricha_trifallax_gca_000295675/pep/Oxytricha_trifallax_gca_000295675.oxytricha_asm_v1.1.pep.all.fa.gz
PABI	Picea abies	Archeaplastida	Picea	Pinaceae	Pinales		Streptophyta	Viridiplantae	ftp://plantgenie.org/Data/ConGenIE/Picea_abies/v1.0/FASTA/GenePrediction/Pabies1.01.0-HC-pep.faa.gz, ftp://plantgenie.org/Data/ConGenIE/Picea_abies/v1.0/FASTA/GenePrediction/Pabies1.01.0-MC-pep.faa.gz
PBLA	Phycomyces blakesleeanus NRRL1555	Opisthokonta	Phycomyces	Phycomycetaceae	Mucorales	Mucoromycetes	Mucoromycota	Fungi	http://genome.jgi.doe.gov/Phybl2/download/Phycomyces_blakesleeanus_v2_filtered_proteins.fasta.gz
PBRA	Plasmodiophora brassicae	SAR	Plasmodiophora	Plasmodiophoridae	Plasmodiophorida				ftp://ftp.ensemblgenomes.org/pub/release-34/protists/fasta/protists_rhizaria1_collection/plasmodiophora_brassicae/pep/Plasmodiophora_brassicae.pbe3.h15.pep.all.fa.gz
PCAU	Priapulus caudatus	Opisthokonta	Priapulus	Priapulidae	Priapulimorphida	Priapulimorpha	Priapulida	Metazoa	ftp://ftp.ncbi.nlm.nih.gov/genomes/all/GCF/000/485/595/GCF_000485595.1_Priapulus_caudatus-5.0.1/GCF_000485595.1_Priapulus_caudatus-5.0.1_protein.faa.gz
PERK	Perkinsela sp. CCAP 1560/4	Excavata	Perkinsela		Kinetoplastida				ftp://ftp.ensemblgenomes.org/pub/release-34/protists/fasta/protists_euglenozoa1_collection/perkinsela_sp_ccap_1560_4/pep/Perkinsela_sp_ccap_1560_4.ASM123584v1.pep.all.fa.gz
PFAL	Plasmodium falciparum 3D7	SAR	Plasmodium	Plasmodiidae	Haemosporida	Aconoidasida	Apicomplexa		ftp://ftp.ensemblgenomes.org/pub/release-34/protists/fasta/plasmodium_falciparum/pep/Plasmodium_falciparum.ASM276v1.pep.all.fa.gz
PHAL	Plasmopara halstedii	SAR	Plasmopara	Peronosporaceae	Peronosporales	Oomycetes			ftp://ftp.ensemblgenomes.org/pub/release-34/protists/fasta/protists_stramenopiles1_collection/plasmopara_halstedii/pep/Plasmopara_halstedii.Plasmopara_halstedii_genome.pep.all.fa.gz
PHUM	Pediculus humanus	Opisthokonta	Pediculus	Pediculidae	Phthiraptera	Insecta	Arthropoda	Metazoa	ftp://ftp.ensemblgenomes.org/pub/metazoa/release-34/fasta/pediculus_humanus/pep/Pediculus_humanus.PhumU2.pep.all.fa.gz
PHYT	Phytomonas sp. isolate Hart1	Excavata	Phytomonas	Trypanosomatidae	Kinetoplastida				ftp://ftp.ensemblgenomes.org/pub/release-34/protists/fasta/protists_euglenozoa1_collection/phytomonas_sp_isolate_hart1/pep/Phytomonas_sp_isolate_hart1.AKI_PRJEB1539_v1.pep.all.fa.gz
PINF	Phytophthora infestans T30-4	SAR	Phytophthora	Peronosporaceae	Peronosporales	Oomycetes			ftp://ftp.ensemblgenomes.org/pub/release-34/protists/fasta/phytophthora_infestans/pep/Phytophthora_infestans.ASM14294v1.pep.all.fa.gz
PMAR	Perkinsus marinus ATCC 50983	SAR	Perkinsus	Perkinsidae	Perkinsida				ftp://ftp.ensemblgenomes.org/pub/release-34/protists/fasta/protists_alveolata1_collection/perkinsus_marinus_atcc_50983/pep/Perkinsus_marinus_atcc_50983.JCVI_PMG_1.0.pep.all.fa.gz
PPAL	Polysphondylium pallidum PN500	Amoebozoa	Heterostelium	Acytosteliaceae	Acytosteliales				ftp://ftp.ensemblgenomes.org/pub/protists/release-34/fasta/protists_amoebozoa1_collection/polysphondylium_pallidum_pn500/pep/Polysphondylium_pallidum_pn500.PolPal_Dec2009.pep.all.fa.gz
PPAT	Physcomitrella patens subsp. patens	Archeaplastida	Physcomitrella	Funariaceae	Funariales	Bryopsida	Streptophyta	Viridiplantae	ftp://ftp.ensemblgenomes.org/pub/plants/release-34/fasta/physcomitrella_patens/pep/Physcomitrella_patens.ASM242v1.pep.all.fa.gz
PPER	Pseudocohnilembus persalinus	SAR	Pseudocohnilembus	Pseudocohnilembidae	Philasterida	Oligohymenophorea			ftp://ftp.ensemblgenomes.org/pub/release-34/protists/fasta/protists_alveolata1_collection/pseudocohnilembus_persalinus/pep/Pseudocohnilembus_persalinus.ASM144751v1.pep.all.fa.gz
PPUR	Porphyridium purpureum	Archeaplastida	Porphyridium	Porphyridiaceae	Porphyridiales	Bangiophyceae	Rhodophyta		http://cyanophora.rutgers.edu/porphyridium/Porphyridium_genemodels_UPDATED.fasta
PSIN	Pelodiscus sinensis	Opisthokonta	Pelodiscus	Trionychidae	Testudines		Chordata	Metazoa	ftp://ftp.ensembl.org/pub/release-87/fasta/pelodiscus_sinensis/pep/Pelodiscus_sinensis.PelSin_1.0.pep.all.fa.gz
PSPF	Piromyces sp. finn	Opisthokonta	Piromyces	Neocallimastigaceae	Neocallimastigales	Neocallimastigomycetes	Chytridiomycota	Fungi	http://genome.jgi.doe.gov/Pirfi3/download/Pirfi3_GeneCatalog_proteins_20160330.aa.fasta.gz
PTET	Paramecium tetraurelia	SAR	Paramecium	Parameciidae	Peniculida	Oligohymenophorea			ftp://ftp.ensemblgenomes.org/pub/release-34/protists/fasta/paramecium_tetraurelia/pep/Paramecium_tetraurelia.GCA_000165425.1.pep.all.fa.gz
PTRI	Phaeodactylum tricornutum CCAP1055/1	SAR	Phaeodactylum	Phaeodactylaceae	Naviculales	Bacillariophyceae	Bacillariophyta		ftp://ftp.ensemblgenomes.org/pub/release-34/protists/fasta/phaeodactylum_tricornutum/pep/Phaeodactylum_tricornutum.ASM15095v2.pep.all.fa.gz
PULT	Pythium ultimum DAOM BR144	SAR	Globisporangium	Pythiaceae	Pythiales	Oomycetes			ftp://ftp.ensemblgenomes.org/pub/release-34/protists/fasta/pythium_ultimum/pep/Pythium_ultimum.pug.pep.all.fa.gz
RALL	Rozella allomycis	Opisthokonta	Rozella				Cryptomycota	Fungi	ftp://ftp.ensemblgenomes.org/pub/fungi/release-34/fasta/fungi_rozellomycota1_collection/rozella_allomycis_csf55/pep/Rozella_allomycis_csf55.Rozella_k41_t100.pep.all.fa.gz
RBRE	Ramicandelaber brevisporus CBS 109374	Opisthokonta	Ramicandelaber	Ramicandelaberaceae	Ramicandelaberales		Zoopagomycota	Fungi	http://genome.jgi.doe.gov/Rambr1/download/Rambr1_GeneCatalog_proteins_20140929.aa.fasta.gz
RFIL	Reticulomyxa filosa	SAR	Reticulomyxa	Reticulomyxidae					ftp://ftp.ensemblgenomes.org/pub/release-34/protists/fasta/protists_rhizaria1_collection/reticulomyxa_filosa/pep/Reticulomyxa_filosa.Reti_assembly1.0.pep.all.fa.gz
RIRR	Rhizophagus irregularis DAOM 197198	Opisthokonta	Rhizophagus	Glomeraceae	Glomerales	Glomeromycetes	Mucoromycota	Fungi	ftp://ftp.ensemblgenomes.org/pub/fungi/release-34/fasta/fungi_glomeromycota1_collection/rhizophagus_irregularis_daom_181602/pep/Rhizophagus_irregularis_daom_181602.Gloin1.pep.all.fa.gz
RSPE	Rhodotorula sp. JG-1b	Opisthokonta	Rhodotorula	Sporidiobolaceae	Sporidiobolales	Microbotryomycetes	Basidiomycota	Fungi	ftp://ftp.ensemblgenomes.org/pub/fungi/release-34/fasta/fungi_basidiomycota1_collection/rhodotorula_sp_jg_1b/pep/Rhodotorula_sp_jg_1b.Rhosp1.pep.all.fa.gz
RVAR	Ramazzottius varieornatus	Opisthokonta	Ramazzottius	Ramazzottiidae	Parachela	Eutardigrada	Tardigrada	Metazoa	ftp://ftp.ncbi.nlm.nih.gov/genomes/all/GCA/001/949/185/GCA_001949185.1_Rvar_4.0/GCA_001949185.1_Rvar_4.0_protein.faa.gz
SAGG	Schizochytrium aggregatum ATCC 28209	SAR	Schizochytrium	Thraustochytriaceae		Labyrinthulomycetes			https://genome.jgi.doe.gov/portal/pages/dynamicOrganismDownload.jsf?organism=Schag1 (File: Schizochytrium_aggregatum_Schag1_GeneCatalog_proteins_20121220.aa.fasta)
SARC	Sphaeroforma arctica JP610	Opisthokonta	Sphaeroforma		Ichthyophonida	Ichthyosporea			ftp://ftp.ensemblgenomes.org/pub/protists/release-34/fasta/protists_ichthyosporea1_collection/sphaeroforma_arctica_jp610/pep/Sphaeroforma_arctica_jp610.Spha_arctica_JP610_V1.pep.all.fa.gz
SCER	Saccharomyces cerevisiae S288C	Opisthokonta	Saccharomyces	Saccharomycetaceae	Saccharomycetales	Saccharomycetes	Ascomycota	Fungi	ftp://ftp.ensemblgenomes.org/pub/fungi/release-34/fasta/saccharomyces_cerevisiae/pep/Saccharomyces_cerevisiae.R64-1-1.pep.all.fa.gz
SCOE	Stentor coeruleus	SAR	Stentor	Stentoridae	Heterotrichida	Heterotrichea			ftp://ftp.ncbi.nlm.nih.gov/genomes/all/GCA/001/970/955/GCA_001970955.1_ASM197095v1/GCA_001970955.1_ASM197095v1_protein.faa.gz
SCOM	Saitoella complicata NRRL Y-17804	Opisthokonta	Saitoella				Ascomycota	Fungi	ftp://ftp.ensemblgenomes.org/pub/fungi/release-34/fasta/fungi_ascomycota2_collection/saitoella_complicata_nrrl_y_17804/pep/Saitoella_complicata_nrrl_y_17804.Scomplicata_3.0.pep.all.fa.gz
SCUL	Strigomonas culicis	Excavata	Strigomonas	Trypanosomatidae	Kinetoplastida				ftp://ftp.ensemblgenomes.org/pub/release-34/protists/fasta/protists_euglenozoa1_collection/strigomonas_culicis/pep/Strigomonas_culicis.Strigomonas_culicis_Genome.pep.all.fa.gz
SFAL	Sphagnum fallax strain:MN | cultivar:MN	Archeaplastida	Sphagnum	Sphagnaceae	Sphagnales	Sphagnopsida	Streptophyta	Viridiplantae	https://phytozome.jgi.doe.gov/biomart/martview/739c2860d5e06348b925fe0f410cb17c filename: Sphagnum_fallax_mart_export.txt
SKOW	Saccoglossus kowalevskii	Opisthokonta	Saccoglossus	Harrimaniidae		Enteropneusta	Hemichordata	Metazoa	ftp://ftp.ncbi.nlm.nih.gov/genomes/all/GCF/000/003/605/GCF_000003605.2_Skow_1.1/GCF_000003605.2_Skow_1.1_protein.faa.gz
SLEM	Stylonychia lemnae	SAR	Stylonychia	Oxytrichidae	Sporadotrichida	Spirotrichea			ftp://ftp.ensemblgenomes.org/pub/release-34/protists/fasta/protists_alveolata1_collection/stylonychia_lemnae/pep/Stylonychia_lemnae.Stylonychia_lemnae_asm_v1.0.pep.all.fa.gz
SMAN	Schistosoma mansoni	Opisthokonta	Schistosoma	Schistosomatidae	Strigeidida	Trematoda	Platyhelminthes	Metazoa	ftp://ftp.ebi.ac.uk/pub/databases/wormbase/parasite/releases/WBPS8/species/schistosoma_mansoni/PRJEA36577/schistosoma_mansoni.PRJEA36577.WBPS8.protein.fa.gz
SMED	Schmidtea mediterranea	Opisthokonta	Schmidtea	Dugesiidae	Tricladida	Rhabditophora	Platyhelminthes	Metazoa	ftp://ftp.ebi.ac.uk/pub/databases/wormbase/parasite/releases/WBPS8/species/schmidtea_mediterranea/PRJNA12585/schmidtea_mediterranea.PRJNA12585.WBPS8.protein.fa.gz or http://smedgd.stowers.org/files/SmedSxl_genome_v4.0.all.maker.proteins.fasta.gz
SMIC	Symbiodinium microadriaticum	SAR	Symbiodinium	Symbiodiniaceae	Suessiales	Dinophyceae			ftp://ftp.ncbi.nlm.nih.gov/genomes/all/GCA/001/939/145/GCA_001939145.1_ASM193914v1/GCA_001939145.1_ASM193914v1_protein.faa.gz
SMIM	Stegodyphus mimosarum	Opisthokonta	Stegodyphus	Eresidae	Araneae	Arachnida	Arthropoda	Metazoa	ftp://ftp.ensemblgenomes.org/pub/metazoa/release-34/fasta/stegodyphus_mimosarum/pep/Stegodyphus_mimosarum.GCA_000611955.2.pep.all.fa.gz
SMIN	Symbiodinium minutum	SAR	Breviolum	Symbiodiniaceae	Suessiales	Dinophyceae			http://marinegenomics.oist.jp/symb/download/symbB.v1.2.augustus.prot.fa.gz
SMOE	Selaginella moellendorffii	Archeaplastida	Selaginella	Selaginellaceae	Selaginellales	Lycopodiopsida	Streptophyta	Viridiplantae	https://phytozome.jgi.doe.gov/biomart/martview/739c2860d5e06348b925fe0f410cb17c filename: Selaginella_moellendorffii_mart_export.txt
SPAR	Saprolegnia parasitica CBS 223.65	SAR	Saprolegnia	Saprolegniaceae	Saprolegniales	Oomycetes			ftp://ftp.ensemblgenomes.org/pub/release-34/protists/fasta/protists_stramenopiles1_collection/saprolegnia_parasitica_cbs_223_65/pep/Saprolegnia_parasitica_cbs_223_65.ASM15154v2.pep.all.fa.gz
SPLU	Syncephalis plumigaleata NRRL S24 v1.0	Opisthokonta	Syncephalis	Piptocephalidaceae	Zoopagales	Zoopagomycetes	Zoopagomycota	Fungi	http://genome.jgi.doe.gov/Synplu1/download/Synplu1_primary_alleles_proteins_20160908.aa.fasta.gz
SPOM	Schizosaccharomyces pombe (strain 972 / ATCC 24843)	Opisthokonta	Schizosaccharomyces	Schizosaccharomycetaceae	Schizosaccharomycetales	Schizosaccharomycetes	Ascomycota	Fungi	ftp://ftp.ensemblgenomes.org/pub/fungi/release-34/fasta/schizosaccharomyces_pombe/pep/Schizosaccharomyces_pombe.ASM294v2.pep.all.fa.gz
SPUN	Spizellomyces punctatus DAOM BR117	Opisthokonta	Spizellomyces	Spizellomycetaceae	Spizellomycetales	Chytridiomycetes	Chytridiomycota	Fungi	ftp://ftp.ensemblgenomes.org/pub/fungi/release-34/fasta/fungi_chytridiomycota1_collection/spizellomyces_punctatus_daom_br117/pep/Spizellomyces_punctatus_daom_br117.S_punctatus_V1.pep.all.fa.gz
SPUR	Strongylocentrotus purpuratus	Opisthokonta	Strongylocentrotus	Strongylocentrotidae	Echinoida	Echinoidea	Echinodermata	Metazoa	http://www.echinobase.org/Echinobase/SpDownloads (SPU_peptide sequege)
SROS	Salpingoeca rosetta	Opisthokonta	Salpingoeca	Salpingoecidae	Choanoflagellida				ftp://ftp.ensemblgenomes.org/pub/protists/release-34/fasta/protists_choanoflagellida1_collection/salpingoeca_rosetta/pep/Salpingoeca_rosetta.Proterospongia_sp_ATCC50818.pep.all.fa.gz
SSAL	Spironucleus salmonicida	Excavata	Spironucleus	Hexamitidae	Diplomonadida				ftp://ftp.ensemblgenomes.org/pub/release-34/protists/fasta/protists_fornicata1_collection/spironucleus_salmonicida/pep/Spironucleus_salmonicida.SSK3.0.pep.all.fa.gz
TADH	Trichoplax adhaerens	Opisthokonta	Trichoplax	Trichoplacidae			Placozoa	Metazoa	ftp://ftp.ensemblgenomes.org/pub/metazoa/release-34/fasta/trichoplax_adhaerens/pep/Trichoplax_adhaerens.ASM15027v1.pep.all.fa.gz
TANN	Theileria annulata	SAR	Theileria	Theileriidae	Piroplasmida	Aconoidasida	Apicomplexa		ftp://ftp.ensemblgenomes.org/pub/release-34/protists/fasta/protists_alveolata1_collection/theileria_annulata/pep/Theileria_annulata.ASM322v1.pep.all.fa.gz
TASI	Taenia asiatica	Opisthokonta	Taenia	Taeniidae	Cyclophyllidea	Cestoda	Platyhelminthes	Metazoa	ftp://ftp.ebi.ac.uk/pub/databases/wormbase/parasite/releases/WBPS8/species/taenia_asiatica/PRJEB532/taenia_asiatica.PRJEB532.WBPS8.protein.fa.gz
TBRU	Trypanosoma brucei	Excavata	Trypanosoma	Trypanosomatidae	Kinetoplastida				ftp://ftp.ensemblgenomes.org/pub/release-34/protists/fasta/trypanosoma_brucei/pep/Trypanosoma_brucei.TryBru_Apr2005_chr11.pep.all.fa.gz
TCAS	Tribolium castaneum	Opisthokonta	Tribolium	Tenebrionidae	Coleoptera	Insecta	Arthropoda	Metazoa	ftp://ftp.ncbi.nlm.nih.gov/genomes/all/GCA/000/002/335/GCA_000002335.3_Tcas5.2/GCA_000002335.3_Tcas5.2_protein.faa.gz
TGON	Toxoplasma gondii ME49	SAR	Toxoplasma	Sarcocystidae	Eucoccidiorida	Conoidasida	Apicomplexa		ftp://ftp.ensemblgenomes.org/pub/release-34/protists/fasta/toxoplasma_gondii/pep/Toxoplasma_gondii.ToxoDB-7.1.pep.all.fa.gz
TMEL	Tuber melanosporum Mel28	Opisthokonta	Tuber	Tuberaceae	Pezizales	Pezizomycetes	Ascomycota	Fungi	ftp://ftp.ensemblgenomes.org/pub/fungi/release-34/fasta/tuber_melanosporum/pep/Tuber_melanosporum.ASM15164v1.pep.all.fa.gz
TPSE	Thalassiosira pseudonana CCMP1335	SAR	Thalassiosira	Thalassiosiraceae	Thalassiosirales	Coscinodiscophyceae	Bacillariophyta		ftp://ftp.ensemblgenomes.org/pub/release-34/protists/fasta/thalassiosira_pseudonana/pep/Thalassiosira_pseudonana.ASM14940v2.pep.all.fa.gz
TRUB	Takifugu rubripes	Opisthokonta	Takifugu	Tetraodontidae	Tetraodontiformes	Actinopteri	Chordata	Metazoa	ftp://ftp.ncbi.nlm.nih.gov/genomes/all/GCF/000/180/615/GCF_000180615.1_FUGU5/GCF_000180615.1_FUGU5_protein.faa.gz
TSPI	Trichinella spiralis	Opisthokonta	Trichinella	Trichinellidae	Trichinellida	Enoplea	Nematoda	Metazoa	ftp://ftp.ncbi.nlm.nih.gov/genomes/all/GCF/000/181/795/GCF_000181795.1_Trichinella_spiralis-3.7.1/GCF_000181795.1_Trichinella_spiralis-3.7.1_protein.faa.gz
TTHE	Tetrahymena thermophila	SAR	Tetrahymena	Tetrahymenidae	Hymenostomatida	Oligohymenophorea			ftp://ftp.ensemblgenomes.org/pub/release-34/protists/fasta/tetrahymena_thermophila/pep/Tetrahymena_thermophila.JCVI-TTA1-2.2.pep.all.fa.gz
TTRA	Thecamonas trahens ATCC 50062	Unknown	Thecamonas	Apusomonadidae					ftp://ftp.ensemblgenomes.org/pub/protists/release-34/fasta/protists_apusozoa1_collection/thecamonas_trahens_atcc_50062/pep/Thecamonas_trahens_atcc_50062.TheTra_May2010.pep.all.fa.gz
TVAG	Trichomonas vaginalis G3	Excavata	Trichomonas	Trichomonadidae	Trichomonadida				ftp://ftp.ensemblgenomes.org/pub/release-34/protists/fasta/protists_parabasalia1_collection/trichomonas_vaginalis_g3/pep/Trichomonas_vaginalis_g3.ASM282v1.pep.all.fa.gz
UMAY	Ustilago maydis	Opisthokonta	Ustilago	Ustilaginaceae	Ustilaginales	Ustilaginomycetes	Basidiomycota	Fungi	ftp://ftp.ensemblgenomes.org/pub/fungi/release-34/fasta/ustilago_maydis/pep/Ustilago_maydis.Umaydis521_2.0.pep.all.fa.gz
VBRA	Vitrella brassicaformis CCMP3155	SAR	Vitrella				Chromerida		ftp://ftp.ensemblgenomes.org/pub/release-34/protists/fasta/protists_alveolata1_collection/vitrella_brassicaformis_ccmp3155/pep/Vitrella_brassicaformis_ccmp3155.Vbrassicaformis.pep.all.fa.gz
VCAR	Volvox carteri	Archeaplastida	Volvox	Volvocaceae	Chlamydomonadales	Chlorophyceae	Chlorophyta	Viridiplantae	http://genome.jgi.doe.gov/pages/dynamicOrganismDownload.jsf?organism=PhytozomeV12# (File: Vcarteri_317_v2.1.protein.fa
XTRO	Xenopus tropicalis	Opisthokonta	Xenopus	Pipidae	Anura	Amphibia	Chordata	Metazoa	ftp://ftp.ensembl.org/pub/release-87/fasta/xenopus_tropicalis/pep/Xenopus_tropicalis.JGI_4.2.pep.all.fa.gz
YLIP	Yarrowia lipolytica CLIB89(W29)	Opisthokonta	Yarrowia	Dipodascaceae	Saccharomycetales	Saccharomycetes	Ascomycota	Fungi	ftp://ftp.ncbi.nlm.nih.gov/genomes/all/GCA/001/761/485/GCA_001761485.1_ASM176148v1/GCA_001761485.1_ASM176148v1_protein.faa.gz
