# Supplementary material for: Benchmarking orthology methods using phylogenetic patterns defined at the base of Eukaryotes
Source: Brief Bioinform. 2020 Sep 16;22(3):bbaa206. doi: 10.1093/bib/bbaa206 (PMC8138875; doi:10.1093/bib/bbaa206)
Supplement: Supplementary_Table_2_Unused_methods_bbaa206 [file supplementary_table_2_unused_methods_bbaa206.xlsx]

## Sheet: Sheet1
Supplementary Table 2: Different methods not used in this study with a short description.
Tool/Dataset	Description
MetaPhOrs	A repository that cannot be easily mapped back to our set (Pryszcz et al. 2011).
orthAgogue	We were not able to get this tool to complete the analysis, even though we obtained help from the author’s (Ekseth et al. 2014).
OMA	Smith-Waterman pairwise alignments which would be unrealistic time wise on our set of 2865661 sequences. 900k would take already more than a year (Althenhoff et al. 2019).
Orthoinspector	Does not infer orthogroups, just one-to-one, one-to-many, many-to-many and in-paralog groups (Linard et al. 2011).
