# Supplementary material for: Benchmarking orthology methods using phylogenetic patterns defined at the base of Eukaryotes
Source: Brief Bioinform. 2020 Sep 16;22(3):bbaa206. doi: 10.1093/bib/bbaa206 (PMC8138875; doi:10.1093/bib/bbaa206)
Supplement: Supplementary_Table_3_Stats_bbaa206 [file supplementary_table_3_stats_bbaa206.xlsx]

## Sheet: Sheet1
Supplementary Table 3. Comparison between orthology inference methods and their inferred OGs and derived LECA OGs.3
Statistic	Ancestral Panther* N = 167	Broccoli N = 167	EggNOG DIAMOND N = 167	EggNOG hmm N = 167	Orthofinder BLAST (e-3) N = 165	Orthofinder DIAMOND (e-3) N = 167	SonicParanoid (sensitive mode) N = 167	SwiftOrtho (e-3) N = 165
% proteins assiged by orthology1	66.2	73.7	67.8	61.9	100.0	100.0	68.2	79.5
Number of OGs	-	57696.0	48183.0	50371.0	77495.0	88849.0	91266.0	351449.0
Median size Ogs	-	4.0	7.0	7.0	4.0	4.0	4.0	3.0
Mean size OGs	-	36.6	37.1	34.8	30.1	24.5	21.4	6.4
% to OG assigned proteins (> 1 sequences in OG)2	100.0	100.0	92.0	98.8	82.9	75.9	100.0	100.0
Number of LECA OGs	6061.0	10832.0	8519.0	8554.0	10227.0	10255.0	14237.0	24977.0	Derived LECA OGs
Median size LECA OGs	206.0	101.0	86.0	86.0	60.0	59.0	42.0	18.0
Mean size LECA OGs	312.8	153.9	160.6	146.5	178.4	153.8	101.8	30.0
Maximum size LECA OGs	11199.0	23905.0	15708.0	8741.0	19479.0	15670.0	9362.0	3195.0
% to LECA OG assigned proteins3	100.0	79.0	76.5	71.4	78.3	72.5	74.2	33.6
% to LECA OG assigned proteins from total4	66.2	58.2	47.7	43.7	64.9	55.0	50.6	26.7
Independent loss LECA OGs	173419.0	278632.0	214657.0	218333.0	260980.0	254980.0	393887.0	871018.0
Median independent loss LECA OGs	29.0	26.0	25.0	26.0	26.0	25.0	27.0	33.0
	* Ancestral Panther OGs are already LECA OGs.
	1For N=165: Proteins=2811230. For N=167: Proteins=2865661.
	2From total assigned proteins
	3From total to OGs assiged proteins
	4From total assigned proteins
