# Supplementary material for: Benchmarking orthology methods using phylogenetic patterns defined at the base of Eukaryotes
Source: Brief Bioinform. 2020 Sep 16;22(3):bbaa206. doi: 10.1093/bib/bbaa206 (PMC8138875; doi:10.1093/bib/bbaa206)
Supplement: Supplementary_Table_4_LECA_per_proteome_bbaa206 [file supplementary_table_4_leca_per_proteome_bbaa206.xlsx]

## Sheet: Sheet1
Supplementary Table 4: Inferred LECA OG counts retained in each species and non LECA OG counts in the different methods. Number included in the column names are correspong LECA OG and OG counts by each method.
	broccoli_leca_ogs_of_10832	broccoli_ogs_of_57696	eggnog_diamond_leca_ogs_of_8519	eggnog_diamond_ogs_of_204458	eggnog_hmmer_corrected_leca_ogs_of_8554	eggnog_hmmer_corrected_ogs_of_71918	orthofinder_blast_e-3_leca_ogs_of_10227	orthofinder_blast_e-3_ogs_of_558290	orthofinder_diamond_e-3_leca_ogs_of_10255	orthofinder_diamond_e-3_ogs_of_779004	panther_different_leca_ogs_of_6061	panther_different_ogs_of_6068	Sonicparanoid_sensitive_leca_ogs_of_14237	Sonicparanoid_sensitive_ogs_of_91266	Swiftortho_c50_leca_ogs_of_24977	Swiftortho_c50_ogs_of_351449
AANO	4268	779	2887	418	3155	416	3037.0	793.0	3127	941	3536	0	4009	1125	3038.0	2319.0
AAST	5318	2176	3918	1513	4031	1624	4002.0	2168.0	3961	2730	4617	0	5137	3117	3999.0	5631.0
ABIS	3941	675	3085	1420	3094	1449	3072.0	781.0	3067	845	3620	0	3759	834	2822.0	2502.0
ACAS	5147	298	3743	204	4000	209	4071.0	400.0	4221	510	4195	0	5201	584	5182.0	1337.0
ACOE	4932	2872	3983	5185	3890	5484	3748.0	2239.0	3813	3127	4573	0	4889	3540	4012.0	8883.0
ADEA	3016	2133	2173	2468	2195	2486	2255.0	2345.0	2151	2650	3343	0	2949	2668	1590.0	4647.0
ADIG	5645	2116	4692	2504	4585	2868	4281.0	1916.0	4345	2677	4787	0	5695	3589	4683.0	6517.0
AGAM	4602	1830	4029	2448	3827	2930	3488.0	1497.0	3554	1847	4183	0	4428	2439	3236.0	4715.0
AKER	4934	844	3507	376	3696	333	3639.0	971.0	3746	1130	4194	1	4640	1331	4109.0	2918.0
ALAI	4174	1191	3234	1357	3182	1633	3158.0	1188.0	3129	1510	3853	0	3956	1682	2786.0	3401.0
ALIM	5344	1292	3735	447	3898	414	3981.0	1477.0	4026	1646	4519	1	5071	2028	4293.0	3499.0
AMAC	4392	840	3491	511	3506	449	3296.0	1021.0	3270	1183	4080	1	4361	1232	2968.0	2971.0
APIS	4922	1933	4076	2444	3996	3005	3733.0	1616.0	3773	2007	4330	0	4756	2753	3626.0	4760.0
APLA	5264	2599	4419	3658	4083	4618	3912.0	1845.0	3977	2532	4487	0	5009	3631	4144.0	7277.0
AQUE	5311	1156	4457	1910	4378	2169	4146.0	1283.0	4223	1779	4744	0	5568	2331	4830.0	4218.0
ASUB	4688	1101	3702	330	3793	373	3601.0	1135.0	3693	1380	4214	0	4508	1718	3800.0	3050.0
ATHA	4866	2738	4031	5123	3901	5382	3702.0	2078.0	3768	2772	4530	0	4720	3178	3899.0	7747.0
ATRI	4877	2618	3935	4539	3864	4811	3766.0	2237.0	3769	2979	4474	0	4895	3375	3941.0	7996.0
AVAG	5888	1357	4573	1555	4722	1811	4444.0	1350.0	4509	1529	4933	0	5966	2332	4108.0	5239.0
BBIG	1978	787	1527	711	1471	696	1554.0	833.0	1539	911	2144	0	1799	1005	1289.0	1581.0
BDEN	4301	587	3296	426	3381	400	3307.0	634.0	3340	707	3927	0	4073	764	3223.0	1967.0
BFLO	5694	2119	4769	3245	4641	3737	4473.0	1970.0	4457	2732	4793	0	5597	3190	5049.0	6429.0
BHOM	2597	102	2062	87	2046	72	2061.0	176.0	2109	184	2642	0	2606	213	2412.0	840.0
BMAL	4039	1531	3540	1757	3443	1957	3140.0	1440.0	3126	1643	3869	0	3984	2237	2977.0	3636.0
BMER	4605	754	3586	838	3709	819	3512.0	772.0	3548	920	4100	0	4392	979	3823.0	3061.0
BMOR	4478	1739	3898	2548	3748	3021	3433.0	1570.0	3449	1887	4102	1	4417	2774	3315.0	4850.0
BNAT	6102	1101	4068	692	4273	559	4679.0	1419.0	4687	1454	4891	0	5898	1624	5418.0	3518.0
BSAL	3787	1874	2671	2261	2684	2214	2924.0	2338.0	2821	2401	3976	1	3642	2509	2441.0	3955.0
CANG	4228	815	3249	425	3251	381	3228.0	995.0	3182	1142	3882	0	4041	1104	2634.0	2794.0
CCOR	3629	414	2907	469	2937	416	2887.0	478.0	2884	534	3421	0	3516	577	2851.0	1776.0
CCRI	3244	524	2355	245	2549	289	2605.0	548.0	2582	582	3032	0	3100	628	2811.0	1368.0
CELE	4252	1569	3780	1973	3628	2136	3290.0	1583.0	3294	1692	4198	0	4046	2049	3302.0	3919.0
CFRA	4834	1150	3697	348	3851	338	3633.0	1129.0	3722	1434	4095	0	4539	1498	3807.0	2573.0
CGIG	5402	2318	4387	2182	4312	2536	4057.0	2078.0	4096	2608	4573	1	5319	3633	4302.0	6342.0
CINT	4906	1524	4185	2004	4064	2393	3755.0	1267.0	3774	1538	4335	0	4869	2354	4031.0	4255.0
CMER	3068	494	2299	452	2362	392	2458.0	430.0	2486	483	2901	0	2906	536	2451.0	1161.0
CMIL	5488	2715	4623	3865	4334	4655	4109.0	1938.0	4160	2663	4648	0	5285	3801	4579.0	7646.0
CMUR	2158	1003	1583	1603	1543	1627	1690.0	1038.0	1646	1226	2265	0	1948	1342	1408.0	1882.0
CNEO	3908	588	3074	1270	3043	1301	3027.0	605.0	3009	725	3526	0	3651	770	2695.0	2136.0
COKA	6175	2748	3576	730	4251	942	4282.0	2703.0	4350	3504	4716	0	5495	4225	4123.0	6117.0
COWC	4845	450	3793	456	3907	553	3669.0	400.0	3768	535	4168	0	4569	600	3887.0	1622.0
CPAI	2053	953	1518	1566	1484	1577	1589.0	991.0	1581	1164	2152	0	1860	1281	1312.0	1800.0
CPAR	5212	607	3504	303	3708	362	4261.0	1039.0	4206	976	4635	0	5788	1348	4966.0	2637.0
CREI	4982	2159	3608	1210	3725	1196	3774.0	2085.0	3832	2517	4375	1	4708	2823	3643.0	3918.0
CREV	3840	395	3056	486	3063	440	2998.0	438.0	3011	482	3561	0	3658	508	2975.0	1630.0
CSUB	4550	1007	3415	973	3547	948	3453.0	867.0	3507	1079	3980	0	4276	1177	3582.0	2616.0
CTEL	6150	2378	4867	2600	4904	3077	4740.0	2245.0	4722	2974	5049	0	6130	3852	5235.0	7114.0
CTOB	4723	1337	3158	463	3326	426	3718.0	1558.0	3664	1955	3907	0	4648	2091	3878.0	3633.0
CVAR	4710	1021	3512	1016	3675	979	3599.0	852.0	3702	1135	4103	0	4591	1326	3675.0	2734.0
CVEL	5443	1741	3542	1111	3795	973	4239.0	2111.0	4206	2321	4686	1	5129	2299	4029.0	4238.0
DDIS	4622	875	3691	395	3756	477	3611.0	977.0	3667	1174	4254	0	4429	1409	3755.0	2277.0
DMEL	4625	1824	4064	2529	3860	2885	3546.0	1477.0	3572	1823	4204	0	4405	2339	3344.0	4549.0
DPUL	4881	1693	4210	2318	4039	2630	3829.0	1618.0	3829	1879	4531	0	4923	2570	3963.0	4766.0
DRER	5641	2876	4779	4339	4489	5207	4181.0	2080.0	4279	2886	4815	0	5383	3898	4932.0	9353.0
EACE	2529	852	1703	665	1728	687	1982.0	937.0	1909	968	2597	0	2133	961	1366.0	1181.0
EGRA	5058	807	3564	642	3779	553			4064	1288	4343	0	5245	1370
EHIS	2150	1266	1770	128	1734	155	1721.0	1339.0	1684	1692	2490	0	2154	1655	1807.0	2296.0
EHUX	5886	1633	3915	665	4172	597	4489.0	2044.0	4608	2606	4637	0	6191	2785	4831.0	5264.0
EINT	1148	34	1076	25	1060	30	1044.0	95.0	996	43	1319	0	1110	42	981.0	264.0
EINV	1869	1278	1479	99	1461	113	1533.0	1345.0	1486	1736	2183	0	1869	1663	1570.0	2320.0
ESIL	5340	2515	3705	788	3921	773	3879.0	2519.0	3909	3147	4492	0	5001	3806	3581.0	5567.0
FALB	3242	182	2512	141	2509	116	2605.0	202.0	2604	255	3232	0	3002	223	2405.0	759.0
FCYL	4861	2212	3345	952	3444	903	3617.0	2489.0	3587	2826	4433	1	4656	2979	2601.0	5846.0
GINT	1651	343	1244	82	1186	65	1509.0	600.0	1341	474	1955	0	1545	421	1311.0	854.0
GNIP	1884	203	1459	289	1464	249	1739.0	469.0	1642	386	2189	0	1822	291	1422.0	868.0
GSUL	3572	487	2618	268	2812	268	2785.0	445.0	2831	506	3268	0	3383	565	3097.0	1302.0
GTHE	5935	966	4152	581	4397	543	4717.0	1249.0	4728	1277	4886	0	5921	1400	5939.0	2885.0
HAZT	5541	1818	4232	2003	4443	2363	4322.0	1655.0	4359	2259	4637	0	5316	2626	4408.0	4996.0
HPAR	4118	1488	3248	2398	3149	2586	3165.0	1533.0	3128	1875	3898	1	4045	2072	2700.0	4097.0
HSAP	5607	3013	4730	4605	4352	5599	4173.0	2198.0	4240	3000	4782	0	5324	3911	4595.0	8089.0
HVUL	5205	1299	4391	1854	4317	2291	4002.0	1094.0	4054	1662	4528	0	5318	2231	4404.0	4240.0
ILIN	3181	550	2720	565	2618	627	2531.0	499.0	2493	612	3149	0	3211	977	2495.0	1910.0
IMUL	2602	644	2130	235	2157	241	1960.0	655.0	1995	828	2672	0	2619	969	1655.0	2693.0
KFLA	5844	1630	4365	1912	4473	1961	4500.0	1494.0	4535	1790	4820	0	5567	1922	4464.0	4041.0
KLAC	3171	787	2680	1211	2626	1324	2465.0	788.0	2438	988	3031	0	2952	1059	2036.0	2292.0
LGIG	5745	2494	4848	2675	4689	3054	4551.0	2491.0	4505	3213	4825	1	5661	3665	4857.0	6879.0
LMAJ	3127	2588	2255	3223	2240	3271	2307.0	2683.0	2204	3079	3396	2	2842	3106	1363.0	4733.0
LPOL	5209	1888	4464	2246	4312	2726	3982.0	1502.0	3988	2119	4537	0	5208	2946	4583.0	5977.0
MBRE	4722	573	3712	549	3698	616	3549.0	595.0	3627	711	4116	0	4393	958	3842.0	1877.0
MCIR	4404	1022	3393	797	3498	753	3361.0	1030.0	3378	1230	3996	0	4249	1357	3526.0	3337.0
MDAP	1950	70	1584	64	1559	47	1629.0	123.0	1598	115	1999	0	1882	107	1555.0	494.0
MELO	4741	1615	3615	851	3728	834	3652.0	1609.0	3637	1977	4217	0	4508	2154	3507.0	4597.0
MLAR	3792	585	3052	1092	3006	1104	3008.0	800.0	2979	764	3777	0	3701	783	2662.0	2141.0
MNEG	4917	1278	3468	941	3642	946	3787.0	1256.0	3866	1598	4338	0	5031	1971	3896.0	3322.0
MONO	2738	96	2064	71	2083	56	2202.0	329.0	2218	268	3041	0	2415	132	2340.0	584.0
MPOL	5267	1991	4143	2597	4132	2660	4028.0	1692.0	4093	2136	4646	0	5077	2271	3982.0	5194.0
MSPE	4938	1381	3562	1655	3720	1580	3742.0	1218.0	3802	1505	4173	0	4728	1737	3884.0	3101.0
MVER	4669	1598	3605	831	3692	835	3572.0	1560.0	3577	1924	4146	0	4424	2089	3476.0	4279.0
NCRA	4099	841	3148	1619	3023	1725	3239.0	938.0	3225	1038	3780	0	3832	1107	2831.0	2692.0
NGAD	3719	679	2644	429	2795	429	2857.0	611.0	2887	728	3387	0	3640	892	2829.0	1933.0
NGRU	4649	242	3534	352	3557	351	3698.0	492.0	3710	459	4226	0	4519	414	4272.0	1300.0
NNUC	4893	2741	3976	5061	3899	5417	3708.0	2024.0	3784	2899	4526	0	4775	3251	4071.0	8854.0
NSPE	4066	1670	3160	480	3324	476	3194.0	1807.0	3195	2305	3913	0	4037	2312	3259.0	4746.0
NUSP	5553	835	3863	451	4254	591			4352	1204	4576	0	5939	1800
NVEC	5954	2048	4951	3194	4844	3638	4711.0	2162.0	4646	3251	4890	2	5996	3598	4985.0	6595.0
OANA	5248	2584	4420	3789	4169	5167	3910.0	2015.0	3999	2763	4485	0	5519	4791	4375.0	7901.0
OBIM	5581	2195	4650	2247	4535	2703	4329.0	2133.0	4337	2806	4842	1	5606	3715	4647.0	6469.0
ODIO	4280	836	3618	935	3512	1022	3372.0	824.0	3349	851	4089	1	4344	1339	3582.0	2938.0
OLUC	4120	1113	3107	1638	3158	1580	3151.0	961.0	3181	1196	3650	0	3947	1371	3237.0	2441.0
OSAT	4843	2603	4063	4812	3884	5045	3759.0	2135.0	3790	2858	4526	0	4839	3265	4101.0	7342.0
OTRI	3843	4949	2917	369	2895	272	2849.0	5573.0	2841	6342	3930	1	3648	6847	2482.0	8801.0
PABI	4970	2362	3997	3845	3953	3966	3827.0	2304.0	3960	3128	4665	0	5697	3855	5149.0	7620.0
PBLA	4307	1025	3358	809	3426	767	3295.0	1069.0	3322	1273	4001	0	4144	1334	3418.0	3281.0
PBRA	4533	279	3426	199	3564	160	3527.0	413.0	3593	429	4084	0	4391	494	3932.0	1483.0
PCAU	5344	1739	4457	2005	4357	2472	4043.0	1371.0	4110	1857	4546	0	5295	2825	4275.0	4885.0
PERK	1543	386	1247	422	1202	366	1291.0	506.0	1238	483	1756	0	1486	453	1030.0	854.0
PFAL	2453	620	1816	1197	1751	1164	2042.0	789.0	1894	746	2650	0	2140	700	1570.0	1173.0
PHAL	4702	1945	3570	2251	3512	2533	3516.0	1914.0	3481	2352	4254	1	4465	2639	3053.0	5070.0
PHUM	4732	1705	4052	2313	3907	2707	3527.0	1421.0	3588	1735	4208	0	4501	2402	3588.0	4235.0
PHYT	2552	1949	1857	2355	1837	2355	1910.0	2080.0	1822	2342	2782	1	2352	2351	1134.0	3583.0
PINF	4994	2320	3874	2591	3762	2851	3744.0	2346.0	3730	2934	4504	1	4853	3316	3499.0	6185.0
PMAR	3607	576	2754	673	2746	659	2752.0	895.0	2715	953	3713	0	3941	1161	2667.0	2299.0
PPAL	4643	1163	3613	322	3693	367	3526.0	1181.0	3611	1410	4183	0	4446	1722	3533.0	2903.0
PPAT	5359	2200	4142	2846	4225	2959	4104.0	1936.0	4149	2417	4744	1	5253	2744	4504.0	6717.0
PPER	3525	1224	2613	338	2663	312	2689.0	1504.0	2658	1611	3566	1	3386	1790	2145.0	3554.0
PPUR	3963	691	2780	375	2998	365	3097.0	628.0	3156	734	3575	0	3792	835	3345.0	1777.0
PSIN	5336	2648	4528	4009	4174	5015	3984.0	1956.0	4039	2698	4567	0	5125	3657	4415.0	7772.0
PSPF	3954	1643	3085	418	3220	416	3062.0	1702.0	3078	2146	3700	1	3853	2221	2534.0	4442.0
PTET	3585	1328	2825	550	2766	527	2769.0	1827.0	2774	1886	4220	2	3612	1905	2109.0	4226.0
PTRI	4588	1937	3246	933	3390	886	3378.0	2011.0	3347	2366	3975	0	4258	2529	2627.0	4930.0
PULT	5113	2151	3908	2167	3822	2530	3803.0	2148.0	3812	2729	4603	1	4966	3099	3572.0	5678.0
RALL	3310	226	2606	199	2599	178	2597.0	316.0	2587	316	3170	0	3175	373	2609.0	1187.0
RBRE	3578	365	2839	387	2851	365	2817.0	414.0	2828	457	3488	0	3445	451	2694.0	1528.0
RFIL	4164	309	2967	193	2941	134	3412.0	1016.0	3374	847	4650	1	4483	907	4058.0	2115.0
RIRR	4425	694	3529	834	3538	787	3559.0	1182.0	3550	1146	4326	1	4358	1118	3923.0	2808.0
RSPE	3885	583	3031	1009	3033	1035	2965.0	598.0	2988	708	3507	0	3632	719	2668.0	2067.0
RVAR	4433	1095	3872	1222	3733	1375	3531.0	985.0	3483	1133	4145	2	4380	1573	3479.0	3325.0
SAGG	4775	1070	3371	346	3591	339	3440.0	1079.0	3534	1302	4070	0	4474	1666	3789.0	2942.0
SARC	4919	1168	3543	319	3644	299	3859.0	1461.0	3863	1660	4265	0	5013	2078	4005.0	3224.0
SCER	3156	810	2682	1224	2613	1325	2464.0	826.0	2435	1015	3061	0	2954	1080	2153.0	2413.0
SCOE	3555	733	2835	382	2752	260	2766.0	1030.0	2785	1044	3807	0	3493	998	2693.0	2416.0
SCOM	3933	651	2952	1099	2952	1140	2972.0	616.0	2961	737	3475	0	3548	776	2582.0	2094.0
SCUL	2644	1679	1932	1967	1946	1978	1981.0	1803.0	1919	2098	2921	0	2550	2043	1330.0	3572.0
SFAL	5282	2235	4124	2760	4162	2856	4000.0	1886.0	4075	2477	4765	0	5100	2684	4435.0	6818.0
SKOW	5829	2133	4848	2610	4726	3187	4462.0	1730.0	4486	2471	4821	0	5761	3372	4843.0	6283.0
SLEM	3854	4943	2845	350	2866	261	2839.0	5579.0	2822	6311	3914	1	3648	6846	2496.0	8858.0
SMAN	4088	1139	3452	957	3393	1118	3161.0	954.0	3156	1155	3794	0	3964	1628	3118.0	2855.0
SMED	4593	1008	3659	1063	3752	1349	3443.0	958.0	3540	1442	4152	0	5056	2693	4485.0	4804.0
SMIC	5217	4046	3108	808	3328	675	3832.0	4896.0	3800	6386	4466	1	4654	6862	3001.0	7038.0
SMIM	4940	1822	4192	2053	4033	2527	3773.0	1768.0	3799	2257	4454	0	5250	3749	4244.0	6047.0
SMIN	5569	4158	3471	922	3640	783	4140.0	5067.0	4078	6582	4699	2	5551	7442	4055.0	8300.0
SMOE	4995	1692	3992	2669	3981	2783	3759.0	1409.0	3857	1847	4517	0	4883	1992	4354.0	4936.0
SPAR	5379	2217	3958	1520	4065	1660	4057.0	2191.0	4024	2804	4709	0	5325	3216	4119.0	5838.0
SPLU	4020	510	3175	526	3209	494	3092.0	541.0	3130	611	3703	0	3847	638	3094.0	1869.0
SPOM	3299	351	2791	592	2738	675	2623.0	332.0	2609	446	3112	0	3129	463	2436.0	1547.0
SPUN	5019	764	3829	641	3943	648	3780.0	786.0	3844	933	4244	0	4730	1059	3807.0	2681.0
SPUR	5672	1956	4855	2962	4696	3500	4271.0	1584.0	4367	2350	4847	1	6058	3919	4973.0	6660.0
SROS	5259	670	4005	555	4116	631	4019.0	746.0	4084	867	4451	0	4924	1164	4286.0	2186.0
SSAL	1595	332	1124	66	1091	34	1492.0	681.0	1290	507	2051	0	1545	454	1285.0	908.0
TADH	5061	1037	4212	1418	4122	1688	3801.0	805.0	3851	1068	4378	0	4865	1486	4126.0	3071.0
TANN	1908	749	1462	644	1418	663	1505.0	771.0	1478	882	2071	0	1725	956	1229.0	1460.0
TASI	3874	1008	3238	758	3200	898	2929.0	866.0	2944	1046	3585	0	3715	1522	2906.0	2624.0
TBRU	2979	2283	2136	3001	2114	3051	2218.0	2454.0	2109	2731	3267	1	2706	2811	1481.0	4149.0
TCAS	4800	2008	4083	2717	3941	3165	3636.0	1719.0	3669	2117	4305	0	4660	2810	3623.0	5349.0
TGON	3213	1081	2295	1114	2292	1176	2516.0	1125.0	2443	1183	3269	0	2762	1255	1946.0	1740.0
TMEL	3880	734	3079	1388	3008	1520	3016.0	731.0	3041	882	3520	0	3677	1000	2644.0	2372.0
TPSE	4582	1657	3148	941	3281	930	3310.0	1785.0	3317	2045	4039	1	4231	2255	2681.0	4498.0
TRUB	5534	2691	4674	3994	4442	4886	4070.0	1909.0	4171	2696	4730	0	5365	3857	4768.0	8675.0
TSPI	3430	890	2956	1079	2859	1238	2691.0	836.0	2633	890	3383	0	3416	1458	2514.0	2559.0
TTHE	3743	1580	2926	488	2876	488	2919.0	2046.0	2887	2228	3967	0	3571	2302	2323.0	4744.0
TTRA	5035	168	3596	116	3840	91	3908.0	259.0	3993	307	4178	0	4834	343	4771.0	920.0
TVAG	2865	179	2255	376	2159	385	2681.0	691.0	2543	590	3534	0	2932	322	2989.0	968.0
UMAY	3963	577	3030	1153	3077	1206	3042.0	563.0	3052	692	3554	0	3666	684	2676.0	2091.0
VBRA	5219	1676	3546	1163	3763	1113	3933.0	1871.0	3880	2095	4592	0	4839	2270	3850.0	4006.0
VCAR	5168	2266	3862	1216	3991	1178	3919.0	2151.0	4039	2608	4522	0	4841	2847	3634.0	3920.0
XTRO	5378	2392	4570	3757	4291	4491	3956.0	1595.0	4066	2308	4609	1	5138	3185	4464.0	7107.0
YLIP	3589	500	2948	882	2890	983	2836.0	576.0	2808	653	3442	0	3367	668	2582.0	1914.0
