# Supplementary material for: Benchmarking orthology methods using phylogenetic patterns defined at the base of Eukaryotes
Source: Brief Bioinform. 2020 Sep 16;22(3):bbaa206. doi: 10.1093/bib/bbaa206 (PMC8138875; doi:10.1093/bib/bbaa206)
Supplement: Supplementary_Table_5_Perfect_OG_overlap_bbaa206 [file supplementary_table_5_perfect_og_overlap_bbaa206.xlsx]

## Sheet: Sheet1
Supplementary Table 5: LECA OGs with perfect overlap of all sequences between number of methods
Number of methods	OGs with 100% overlap
7	OG_28687.broccoli,0K3UP@euNOG.eggnog_hmmer_corrected,OG0020591.orthofinder_diamond_e-3,21164.Sonicparanoid_sensitive,100089.Swiftortho_c50,OG0018348.orthofinder_blast_e-3,0K3UP@euNOG.eggnog_diamond
7	23173.Sonicparanoid_sensitive,OG0022464.orthofinder_diamond_e-3,OG0021823.orthofinder_blast_e-3,257445.Swiftortho_c50,OG_32589.broccoli,0JFKI@euNOG.eggnog_diamond,0JFKI@euNOG.eggnog_hmmer_corrected
7	OG_28694.broccoli,OG0031180.orthofinder_diamond_e-3,OG0031431.orthofinder_blast_e-3,0J26E@euNOG.eggnog_diamond,32442.Sonicparanoid_sensitive,314398.Swiftortho_c50,0J26E@euNOG.eggnog_hmmer_corrected
7	37218.Sonicparanoid_sensitive,0J9GS@euNOG.eggnog_hmmer_corrected,OG_51183.broccoli,OG0035988.orthofinder_diamond_e-3,OG0032077.orthofinder_blast_e-3,0J9GS@euNOG.eggnog_diamond,288889.Swiftortho_c50
6	OG0011646.orthofinder_diamond_e-3,OG0010917.orthofinder_blast_e-3,0IGQS@euNOG.eggnog_hmmer_corrected,OG_5879.broccoli,130308.Swiftortho_c50,12369.Sonicparanoid_sensitive
6	0JGIT@euNOG.eggnog_diamond,0JGIT@euNOG.eggnog_hmmer_corrected,OG0014505.orthofinder_blast_e-3,16861.Sonicparanoid_sensitive,OG0016269.orthofinder_diamond_e-3,OG_51034.broccoli
6	OG_13971.broccoli,OG0020366.orthofinder_blast_e-3,0IZ0S@euNOG.eggnog_hmmer_corrected,0IZ0S@euNOG.eggnog_diamond,OG0022875.orthofinder_diamond_e-3,23701.Sonicparanoid_sensitive
6	OG0026811.orthofinder_diamond_e-3,27694.Sonicparanoid_sensitive,343731.Swiftortho_c50,OG0023783.orthofinder_blast_e-3,0IZS6@euNOG.eggnog_hmmer_corrected,OG_27254.broccoli
6	151720.Swiftortho_c50,OG0029249.orthofinder_diamond_e-3,OG0026036.orthofinder_blast_e-3,OG_52475.broccoli,0IYQ1@euNOG.eggnog_hmmer_corrected,30073.Sonicparanoid_sensitive
6	0IXGW@euNOG.eggnog_diamond,OG0030720.orthofinder_diamond_e-3,OG0027262.orthofinder_blast_e-3,31892.Sonicparanoid_sensitive,OG_35003.broccoli,0IXGW@euNOG.eggnog_hmmer_corrected
6	34969.Sonicparanoid_sensitive,OG0033966.orthofinder_diamond_e-3,OG_52231.broccoli,0J3GS@euNOG.eggnog_diamond,0J3GS@euNOG.eggnog_hmmer_corrected,OG0030190.orthofinder_blast_e-3
6	0J7VB@euNOG.eggnog_diamond,OG_53696.broccoli,OG0043349.orthofinder_diamond_e-3,OG0038663.orthofinder_blast_e-3,43786.Sonicparanoid_sensitive,0J7VB@euNOG.eggnog_hmmer_corrected
6	OG0045692.orthofinder_blast_e-3,325464.Swiftortho_c50,42339.Sonicparanoid_sensitive,OG0041684.orthofinder_diamond_e-3,OG_37029.broccoli,0JHGE@euNOG.eggnog_hmmer_corrected
5	OG0008174.orthofinder_diamond_e-3,0IFTY@euNOG.eggnog_hmmer_corrected,9053.Sonicparanoid_sensitive,149889.Swiftortho_c50,OG0007810.orthofinder_blast_e-3
5	OG0009996.orthofinder_diamond_e-3,0IXHX@euNOG.eggnog_hmmer_corrected,10784.Sonicparanoid_sensitive,OG0009479.orthofinder_blast_e-3,OG_51313.broccoli
5	11992.Sonicparanoid_sensitive,OG_385.broccoli,OG0010320.orthofinder_blast_e-3,310892.Swiftortho_c50,OG0011274.orthofinder_diamond_e-3
5	OG_41210.broccoli,OG0013637.orthofinder_diamond_e-3,0IJYA@euNOG.eggnog_diamond,OG0012724.orthofinder_blast_e-3,0IJYA@euNOG.eggnog_hmmer_corrected
5	OG0014573.orthofinder_blast_e-3,OG_48004.broccoli,OG0016362.orthofinder_diamond_e-3,0JCGJ@euNOG.eggnog_diamond,0JCGJ@euNOG.eggnog_hmmer_corrected
5	17298.Sonicparanoid_sensitive,OG0014965.orthofinder_blast_e-3,OG_28596.broccoli,OG0016812.orthofinder_diamond_e-3,0JHHT@euNOG.eggnog_diamond
5	0JFXR@euNOG.eggnog_hmmer_corrected,OG0017658.orthofinder_diamond_e-3,0JFXR@euNOG.eggnog_diamond,18211.Sonicparanoid_sensitive,OG0015731.orthofinder_blast_e-3
5	OG0017021.orthofinder_diamond_e-3,OG0015984.orthofinder_blast_e-3,OG_4002.broccoli,17534.Sonicparanoid_sensitive,20445.Swiftortho_c50
5	OG0016496.orthofinder_blast_e-3,OG_26019.broccoli,18066.Sonicparanoid_sensitive,OG0017444.orthofinder_diamond_e-3,0J94P@euNOG.eggnog_hmmer_corrected
5	OG0017279.orthofinder_blast_e-3,20053.Sonicparanoid_sensitive,OG_817.broccoli,OG0019469.orthofinder_diamond_e-3,0JCPB@euNOG.eggnog_hmmer_corrected
5	OG0022862.orthofinder_diamond_e-3,OG0020360.orthofinder_blast_e-3,OG_7366.broccoli,201667.Swiftortho_c50,0J1VA@euNOG.eggnog_hmmer_corrected
5	OG_39857.broccoli,OG0020582.orthofinder_blast_e-3,23906.Sonicparanoid_sensitive,279836.Swiftortho_c50,OG0023094.orthofinder_diamond_e-3
5	OG_34871.broccoli,193492.Swiftortho_c50,OG0024034.orthofinder_diamond_e-3,24668.Sonicparanoid_sensitive,OG0021396.orthofinder_blast_e-3
5	OG_50348.broccoli,OG0021402.orthofinder_blast_e-3,OG0024037.orthofinder_diamond_e-3,24673.Sonicparanoid_sensitive,0JCNB@euNOG.eggnog_hmmer_corrected
5	26404.Sonicparanoid_sensitive,OG0025433.orthofinder_diamond_e-3,OG_26750.broccoli,0JJTQ@euNOG.eggnog_diamond,OG0022593.orthofinder_blast_e-3
5	165951.Swiftortho_c50,OG0027539.orthofinder_diamond_e-3,0JK7N@euNOG.eggnog_hmmer_corrected,OG_30697.broccoli,OG0024375.orthofinder_blast_e-3
5	OG0026773.orthofinder_blast_e-3,0JJMF@euNOG.eggnog_diamond,31130.Sonicparanoid_sensitive,OG_45166.broccoli,OG0030110.orthofinder_diamond_e-3
5	OG0030736.orthofinder_diamond_e-3,31907.Sonicparanoid_sensitive,OG_30506.broccoli,OG0027277.orthofinder_blast_e-3,186257.Swiftortho_c50
5	0JDVI@euNOG.eggnog_hmmer_corrected,OG0032107.orthofinder_diamond_e-3,113517.Swiftortho_c50,0JDVI@euNOG.eggnog_diamond,OG0028549.orthofinder_blast_e-3
5	337673.Swiftortho_c50,34196.Sonicparanoid_sensitive,OG0029640.orthofinder_blast_e-3,OG0033326.orthofinder_diamond_e-3,OG_33585.broccoli
5	OG0033438.orthofinder_diamond_e-3,34323.Sonicparanoid_sensitive,OG_35593.broccoli,330565.Swiftortho_c50,OG0029746.orthofinder_blast_e-3
5	189402.Swiftortho_c50,OG0033508.orthofinder_diamond_e-3,OG0029815.orthofinder_blast_e-3,OG_35589.broccoli,34396.Sonicparanoid_sensitive
5	OG0032526.orthofinder_blast_e-3,292336.Swiftortho_c50,OG_52889.broccoli,37670.Sonicparanoid_sensitive,OG0036568.orthofinder_diamond_e-3
5	39148.Sonicparanoid_sensitive,330140.Swiftortho_c50,OG0038614.orthofinder_diamond_e-3,OG_3195.broccoli,OG0034467.orthofinder_blast_e-3
5	190106.Swiftortho_c50,39154.Sonicparanoid_sensitive,OG0034481.orthofinder_blast_e-3,OG_31789.broccoli,OG0038620.orthofinder_diamond_e-3
5	OG_35597.broccoli,OG0038693.orthofinder_diamond_e-3,192802.Swiftortho_c50,39246.Sonicparanoid_sensitive,OG0034539.orthofinder_blast_e-3
5	331531.Swiftortho_c50,39527.Sonicparanoid_sensitive,OG0038937.orthofinder_diamond_e-3,OG0034717.orthofinder_blast_e-3,0JMAD@euNOG.eggnog_diamond
5	190487.Swiftortho_c50,OG0035724.orthofinder_blast_e-3,OG_30493.broccoli,40782.Sonicparanoid_sensitive,OG0040050.orthofinder_diamond_e-3
5	OG0036436.orthofinder_blast_e-3,41519.Sonicparanoid_sensitive,OG0040832.orthofinder_diamond_e-3,314104.Swiftortho_c50,OG_34891.broccoli
5	OG0040870.orthofinder_diamond_e-3,OG0036476.orthofinder_blast_e-3,OG_49451.broccoli,206786.Swiftortho_c50,41562.Sonicparanoid_sensitive
5	OG0037223.orthofinder_blast_e-3,42395.Sonicparanoid_sensitive,263797.Swiftortho_c50,OG0041731.orthofinder_diamond_e-3,OG_34988.broccoli
5	42946.Sonicparanoid_sensitive,341335.Swiftortho_c50,OG0042338.orthofinder_diamond_e-3,OG0037808.orthofinder_blast_e-3,OG_30398.broccoli
5	OG0038703.orthofinder_blast_e-3,OG_52211.broccoli,OG0043381.orthofinder_diamond_e-3,43798.Sonicparanoid_sensitive,264304.Swiftortho_c50
5	0JMFX@euNOG.eggnog_hmmer_corrected,OG_35208.broccoli,OG0039262.orthofinder_blast_e-3,OG0044034.orthofinder_diamond_e-3,323115.Swiftortho_c50
5	8360.Swiftortho_c50,44506.Sonicparanoid_sensitive,OG_52499.broccoli,OG0039423.orthofinder_blast_e-3,OG0044180.orthofinder_diamond_e-3
5	323299.Swiftortho_c50,OG0042620.orthofinder_blast_e-3,OG0047579.orthofinder_diamond_e-3,OG_31920.broccoli,47445.Sonicparanoid_sensitive
5	345372.Swiftortho_c50,49038.Sonicparanoid_sensitive,OG0043846.orthofinder_blast_e-3,OG_34870.broccoli,OG0049025.orthofinder_diamond_e-3
5	343174.Swiftortho_c50,OG_8577.broccoli,OG0046275.orthofinder_blast_e-3,42728.Sonicparanoid_sensitive,OG0042107.orthofinder_diamond_e-3
5	0JFBE@euNOG.eggnog_diamond,OG_33575.broccoli,53801.Sonicparanoid_sensitive,OG0048074.orthofinder_blast_e-3,OG0053724.orthofinder_diamond_e-3
5	0IJID@euNOG.eggnog_hmmer_corrected,OG_34295.broccoli,OG0008974.orthofinder_diamond_e-3,9788.Sonicparanoid_sensitive,0IJID@euNOG.eggnog_diamond
5	0J22J@euNOG.eggnog_diamond,0J22J@euNOG.eggnog_hmmer_corrected,OG0014624.orthofinder_diamond_e-3,OG_31872.broccoli,15222.Sonicparanoid_sensitive
5	17925.Sonicparanoid_sensitive,0IJ6Q@euNOG.eggnog_hmmer_corrected,OG_53324.broccoli,0IJ6Q@euNOG.eggnog_diamond,OG0017286.orthofinder_diamond_e-3
5	0JH75@euNOG.eggnog_hmmer_corrected,OG_4703.broccoli,23737.Sonicparanoid_sensitive,0JH75@euNOG.eggnog_diamond,OG0022903.orthofinder_diamond_e-3
5	OG0027546.orthofinder_diamond_e-3,28588.Sonicparanoid_sensitive,0JBSM@euNOG.eggnog_diamond,OG_2240.broccoli,0JBSM@euNOG.eggnog_hmmer_corrected
5	0JCE8@euNOG.eggnog_hmmer_corrected,0JCE8@euNOG.eggnog_diamond,32368.Sonicparanoid_sensitive,OG0027850.orthofinder_diamond_e-3,OG_34291.broccoli
5	OG_28708.broccoli,195238.Swiftortho_c50,0KPKE@euNOG.eggnog_hmmer_corrected,30157.Sonicparanoid_sensitive,OG0029306.orthofinder_diamond_e-3
5	0JG1F@euNOG.eggnog_diamond,OG_49448.broccoli,OG0031499.orthofinder_diamond_e-3,0JG1F@euNOG.eggnog_hmmer_corrected,32851.Sonicparanoid_sensitive
4	OG0006015.orthofinder_diamond_e-3,OG0006021.orthofinder_blast_e-3,0IFCC@euNOG.eggnog_hmmer_corrected,0IFCC@euNOG.eggnog_diamond
4	0IHES@euNOG.eggnog_hmmer_corrected,OG0006230.orthofinder_blast_e-3,6833.Sonicparanoid_sensitive,OG0006157.orthofinder_diamond_e-3
4	OG0006716.orthofinder_blast_e-3,OG0006787.orthofinder_diamond_e-3,7538.Sonicparanoid_sensitive,OG_2518.broccoli
4	OG_4630.broccoli,OG0007033.orthofinder_blast_e-3,OG0006872.orthofinder_diamond_e-3,0IQ82@euNOG.eggnog_hmmer_corrected
4	0IXI8@euNOG.eggnog_hmmer_corrected,OG_1821.broccoli,OG0008280.orthofinder_diamond_e-3,OG0007897.orthofinder_blast_e-3
4	OG0008953.orthofinder_diamond_e-3,OG0008583.orthofinder_blast_e-3,9766.Sonicparanoid_sensitive,0IGD0@euNOG.eggnog_hmmer_corrected
4	OG_4051.broccoli,OG0008748.orthofinder_blast_e-3,10141.Sonicparanoid_sensitive,OG0009342.orthofinder_diamond_e-3
4	OG0010188.orthofinder_diamond_e-3,10965.Sonicparanoid_sensitive,OG_35193.broccoli,OG0009649.orthofinder_blast_e-3
4	10790.Sonicparanoid_sensitive,70482.Swiftortho_c50,OG0010240.orthofinder_diamond_e-3,OG0009702.orthofinder_blast_e-3
4	OG0011010.orthofinder_diamond_e-3,OG0010125.orthofinder_blast_e-3,11739.Sonicparanoid_sensitive,OG_30171.broccoli
4	12042.Sonicparanoid_sensitive,OG0010368.orthofinder_blast_e-3,OG0011328.orthofinder_diamond_e-3,OG_1617.broccoli
4	0II4J@euNOG.eggnog_diamond,0II4J@euNOG.eggnog_hmmer_corrected,OG0011666.orthofinder_diamond_e-3,OG0010654.orthofinder_blast_e-3
4	0IUW2@euNOG.eggnog_hmmer_corrected,OG0011153.orthofinder_blast_e-3,OG0012285.orthofinder_diamond_e-3,OG_19731.broccoli
4	OG0011804.orthofinder_diamond_e-3,OG0011335.orthofinder_blast_e-3,OG_26013.broccoli,12533.Sonicparanoid_sensitive
4	OG0011823.orthofinder_blast_e-3,OG_19948.broccoli,OG0012281.orthofinder_diamond_e-3,0JDQ0@euNOG.eggnog_hmmer_corrected
4	OG_48488.broccoli,OG0012234.orthofinder_blast_e-3,OG0013595.orthofinder_diamond_e-3,0J1CD@euNOG.eggnog_hmmer_corrected
4	14235.Sonicparanoid_sensitive,OG0012256.orthofinder_blast_e-3,OG0013624.orthofinder_diamond_e-3,292135.Swiftortho_c50
4	OG0013151.orthofinder_blast_e-3,14700.Sonicparanoid_sensitive,OG0014068.orthofinder_diamond_e-3,OG_30488.broccoli
4	OG0015296.orthofinder_diamond_e-3,OG0013683.orthofinder_blast_e-3,15852.Sonicparanoid_sensitive,OG_30412.broccoli
4	OG0014783.orthofinder_diamond_e-3,0IKD4@euNOG.eggnog_hmmer_corrected,OG0013816.orthofinder_blast_e-3,15392.Sonicparanoid_sensitive
4	16302.Sonicparanoid_sensitive,OG0014014.orthofinder_blast_e-3,OG0015680.orthofinder_diamond_e-3,0IE35@euNOG.eggnog_hmmer_corrected
4	OG0014283.orthofinder_blast_e-3,16509.Sonicparanoid_sensitive,OG_14825.broccoli,OG0015984.orthofinder_diamond_e-3
4	OG_3238.broccoli,224270.Swiftortho_c50,OG0015020.orthofinder_blast_e-3,OG0016032.orthofinder_diamond_e-3
4	OG_1844.broccoli,16249.Sonicparanoid_sensitive,OG0015619.orthofinder_diamond_e-3,OG0015312.orthofinder_blast_e-3
4	OG0017624.orthofinder_diamond_e-3,0JGY2@euNOG.eggnog_hmmer_corrected,OG0015703.orthofinder_blast_e-3,0JGY2@euNOG.eggnog_diamond
4	OG0017693.orthofinder_diamond_e-3,OG_53325.broccoli,OG0015759.orthofinder_blast_e-3,18248.Sonicparanoid_sensitive
4	OG_12751.broccoli,OG0017764.orthofinder_diamond_e-3,OG0015837.orthofinder_blast_e-3,0IX16@euNOG.eggnog_diamond
4	OG0018077.orthofinder_diamond_e-3,OG0016099.orthofinder_blast_e-3,OG_2923.broccoli,18688.Sonicparanoid_sensitive
4	OG0018455.orthofinder_diamond_e-3,OG0016432.orthofinder_blast_e-3,OG_8494.broccoli,19079.Sonicparanoid_sensitive
4	OG0017190.orthofinder_blast_e-3,OG_34528.broccoli,OG0019352.orthofinder_diamond_e-3,19908.Sonicparanoid_sensitive
4	18872.Sonicparanoid_sensitive,OG_1717.broccoli,OG0017323.orthofinder_blast_e-3,OG0018228.orthofinder_diamond_e-3
4	OG_49449.broccoli,OG0020094.orthofinder_diamond_e-3,20566.Sonicparanoid_sensitive,OG0017864.orthofinder_blast_e-3
4	20779.Sonicparanoid_sensitive,OG0018055.orthofinder_blast_e-3,OG0018941.orthofinder_diamond_e-3,229441.Swiftortho_c50
4	OG0018079.orthofinder_blast_e-3,OG_1347.broccoli,OG0020293.orthofinder_diamond_e-3,20800.Sonicparanoid_sensitive
4	21600.Sonicparanoid_sensitive,OG0018642.orthofinder_blast_e-3,OG_34452.broccoli,OG0020922.orthofinder_diamond_e-3
4	166021.Swiftortho_c50,0J9P0@euNOG.eggnog_hmmer_corrected,OG0018305.orthofinder_diamond_e-3,OG0018730.orthofinder_blast_e-3
4	OG0021082.orthofinder_diamond_e-3,OG_6758.broccoli,21771.Sonicparanoid_sensitive,OG0018764.orthofinder_blast_e-3
4	OG0020221.orthofinder_diamond_e-3,OG0019473.orthofinder_blast_e-3,OG_30905.broccoli,20729.Sonicparanoid_sensitive
4	23488.Sonicparanoid_sensitive,OG0022701.orthofinder_diamond_e-3,OG_30814.broccoli,OG0020191.orthofinder_blast_e-3
4	OG0024913.orthofinder_diamond_e-3,0IYBA@euNOG.eggnog_hmmer_corrected,25802.Sonicparanoid_sensitive,OG0022072.orthofinder_blast_e-3
4	23531.Sonicparanoid_sensitive,OG_54249.broccoli,OG0022116.orthofinder_blast_e-3,OG0022737.orthofinder_diamond_e-3
4	0JIC4@euNOG.eggnog_diamond,324167.Swiftortho_c50,OG0023577.orthofinder_blast_e-3,OG0026557.orthofinder_diamond_e-3
4	28164.Sonicparanoid_sensitive,OG0027242.orthofinder_diamond_e-3,OG_7324.broccoli,OG0024154.orthofinder_blast_e-3
4	OG0024866.orthofinder_blast_e-3,OG_3955.broccoli,29116.Sonicparanoid_sensitive,OG0028006.orthofinder_diamond_e-3
4	OG0028155.orthofinder_diamond_e-3,29276.Sonicparanoid_sensitive,OG_27708.broccoli,OG0024984.orthofinder_blast_e-3
4	OG0028309.orthofinder_diamond_e-3,OG0025103.orthofinder_blast_e-3,29426.Sonicparanoid_sensitive,0IGI6@euNOG.eggnog_hmmer_corrected
4	OG0027548.orthofinder_diamond_e-3,OG_12346.broccoli,OG0027280.orthofinder_blast_e-3,0JMFF@euNOG.eggnog_hmmer_corrected
4	32877.Sonicparanoid_sensitive,OG0028043.orthofinder_blast_e-3,OG0031520.orthofinder_diamond_e-3,OG_27702.broccoli
4	OG_27942.broccoli,OG0028084.orthofinder_blast_e-3,OG0031554.orthofinder_diamond_e-3,32934.Sonicparanoid_sensitive
4	OG0028290.orthofinder_diamond_e-3,29397.Sonicparanoid_sensitive,OG0028200.orthofinder_blast_e-3,OG_46747.broccoli
4	OG0029806.orthofinder_blast_e-3,34380.Sonicparanoid_sensitive,OG0033498.orthofinder_diamond_e-3,OG_34987.broccoli
4	OG0034201.orthofinder_diamond_e-3,OG_41853.broccoli,35279.Sonicparanoid_sensitive,OG0030379.orthofinder_blast_e-3
4	OG_55853.broccoli,OG0030927.orthofinder_blast_e-3,OG0034838.orthofinder_diamond_e-3,35981.Sonicparanoid_sensitive
4	OG_48140.broccoli,OG0031609.orthofinder_blast_e-3,255552.Swiftortho_c50,OG0035511.orthofinder_diamond_e-3
4	OG0035603.orthofinder_diamond_e-3,OG_27752.broccoli,36738.Sonicparanoid_sensitive,OG0031685.orthofinder_blast_e-3
4	33272.Sonicparanoid_sensitive,OG0031939.orthofinder_diamond_e-3,OG0032719.orthofinder_blast_e-3,OG_30233.broccoli
4	OG_57043.broccoli,OG0039536.orthofinder_diamond_e-3,OG0035241.orthofinder_blast_e-3,158251.Swiftortho_c50
4	251017.Swiftortho_c50,OG0042340.orthofinder_diamond_e-3,OG0037814.orthofinder_blast_e-3,42949.Sonicparanoid_sensitive
4	OG0040707.orthofinder_blast_e-3,OG0045489.orthofinder_diamond_e-3,OG_37282.broccoli,45511.Sonicparanoid_sensitive
4	OG0049423.orthofinder_diamond_e-3,OG0044175.orthofinder_blast_e-3,OG_36595.broccoli,49400.Sonicparanoid_sensitive
4	OG0050718.orthofinder_diamond_e-3,0JHR4@euNOG.eggnog_hmmer_corrected,OG0045474.orthofinder_blast_e-3,50843.Sonicparanoid_sensitive
4	OG0048076.orthofinder_blast_e-3,OG0053725.orthofinder_diamond_e-3,53802.Sonicparanoid_sensitive,OG_30459.broccoli
4	54351.Sonicparanoid_sensitive,OG0054248.orthofinder_diamond_e-3,OG_37717.broccoli,OG0048571.orthofinder_blast_e-3
4	OG0051643.orthofinder_blast_e-3,OG0057734.orthofinder_diamond_e-3,329344.Swiftortho_c50,OG_26767.broccoli
4	OG_51776.broccoli,OG0008504.orthofinder_blast_e-3,0IEK6@euNOG.eggnog_diamond,0IEK6@euNOG.eggnog_hmmer_corrected
4	OG0011614.orthofinder_blast_e-3,OG_3772.broccoli,13144.Sonicparanoid_sensitive,145994.Swiftortho_c50
4	0J3B3@euNOG.eggnog_hmmer_corrected,OG0012270.orthofinder_blast_e-3,0J3B3@euNOG.eggnog_diamond,14262.Sonicparanoid_sensitive
4	116625.Swiftortho_c50,0J7S7@euNOG.eggnog_diamond,0J7S7@euNOG.eggnog_hmmer_corrected,OG0030870.orthofinder_blast_e-3
4	KOG3121@euNOG.eggnog_diamond,OG_1361.broccoli,OG0003786.orthofinder_diamond_e-3,KOG3121@euNOG.eggnog_hmmer_corrected
4	0IWFP@euNOG.eggnog_hmmer_corrected,OG0014923.orthofinder_diamond_e-3,0IWFP@euNOG.eggnog_diamond,OG_3886.broccoli
4	21595.Sonicparanoid_sensitive,OG0020919.orthofinder_diamond_e-3,192727.Swiftortho_c50,OG_50361.broccoli
4	311111.Swiftortho_c50,28088.Sonicparanoid_sensitive,OG_31927.broccoli,OG0027182.orthofinder_diamond_e-3
4	32768.Sonicparanoid_sensitive,OG0031424.orthofinder_diamond_e-3,0JCB7@euNOG.eggnog_hmmer_corrected,OG_2281.broccoli
4	OG0036565.orthofinder_diamond_e-3,OG_2289.broccoli,165838.Swiftortho_c50,37669.Sonicparanoid_sensitive
4	343699.Swiftortho_c50,49871.Sonicparanoid_sensitive,OG0049819.orthofinder_diamond_e-3,OG_34872.broccoli
4	28253.Sonicparanoid_sensitive,OG0027311.orthofinder_diamond_e-3,318710.Swiftortho_c50,0JD7K@euNOG.eggnog_hmmer_corrected
4	OG_11552.broccoli,257130.Swiftortho_c50,0JBU5@euNOG.eggnog_diamond,0JBU5@euNOG.eggnog_hmmer_corrected
4	0JG2M@euNOG.eggnog_diamond,0JG2M@euNOG.eggnog_hmmer_corrected,OG_32378.broccoli,30309.Sonicparanoid_sensitive
4	0J7RS@euNOG.eggnog_diamond,0J7RS@euNOG.eggnog_hmmer_corrected,326635.Swiftortho_c50,30552.Sonicparanoid_sensitive
3	KOG1255@euNOG.eggnog_hmmer_corrected,OG0001766.orthofinder_diamond_e-3,OG0001924.orthofinder_blast_e-3
3	OG0001853.orthofinder_diamond_e-3,OG0001962.orthofinder_blast_e-3,OG_8920.broccoli
3	OG0001996.orthofinder_diamond_e-3,OG0002093.orthofinder_blast_e-3,OG_1149.broccoli
3	OG0002016.orthofinder_diamond_e-3,OG0002142.orthofinder_blast_e-3,OG_3137.broccoli
3	OG0002300.orthofinder_blast_e-3,OG0002166.orthofinder_diamond_e-3,KOG3163@euNOG.eggnog_diamond
3	OG0002555.orthofinder_blast_e-3,OG0002417.orthofinder_diamond_e-3,OG_5276.broccoli
3	OG0002918.orthofinder_blast_e-3,OG0002834.orthofinder_diamond_e-3,OG_13206.broccoli
3	OG_1521.broccoli,OG0002872.orthofinder_diamond_e-3,OG0003015.orthofinder_blast_e-3
3	KOG1431@euNOG.eggnog_hmmer_corrected,OG0003043.orthofinder_diamond_e-3,OG0003167.orthofinder_blast_e-3
3	OG0003156.orthofinder_diamond_e-3,OG0003263.orthofinder_blast_e-3,KOG3785@euNOG.eggnog_hmmer_corrected
3	OG_8054.broccoli,OG0003299.orthofinder_blast_e-3,OG0003205.orthofinder_diamond_e-3
3	OG0003550.orthofinder_blast_e-3,OG0003272.orthofinder_diamond_e-3,OG_9627.broccoli
3	KOG3843@euNOG.eggnog_diamond,OG0003787.orthofinder_blast_e-3,OG0003625.orthofinder_diamond_e-3
3	OG0003835.orthofinder_diamond_e-3,OG_1489.broccoli,OG0003901.orthofinder_blast_e-3
3	OG_1379.broccoli,OG0003936.orthofinder_blast_e-3,OG0003813.orthofinder_diamond_e-3
3	4441.Sonicparanoid_sensitive,OG0004144.orthofinder_blast_e-3,OG0004057.orthofinder_diamond_e-3
3	OG0004134.orthofinder_diamond_e-3,OG0004248.orthofinder_blast_e-3,OG_1516.broccoli
3	4732.Sonicparanoid_sensitive,OG0004282.orthofinder_diamond_e-3,OG0004394.orthofinder_blast_e-3
3	KOG2900@euNOG.eggnog_hmmer_corrected,OG0004792.orthofinder_blast_e-3,OG0004625.orthofinder_diamond_e-3
3	OG0004851.orthofinder_diamond_e-3,KOG2663@euNOG.eggnog_hmmer_corrected,OG0004922.orthofinder_blast_e-3
3	OG_13312.broccoli,OG0004947.orthofinder_diamond_e-3,OG0005005.orthofinder_blast_e-3
3	OG_10952.broccoli,OG0005058.orthofinder_diamond_e-3,OG0005056.orthofinder_blast_e-3
3	OG0005024.orthofinder_diamond_e-3,OG0005158.orthofinder_blast_e-3,0IXRU@euNOG.eggnog_hmmer_corrected
3	OG0005298.orthofinder_blast_e-3,OG_5318.broccoli,OG0005284.orthofinder_diamond_e-3
3	OG0005328.orthofinder_diamond_e-3,OG0005336.orthofinder_blast_e-3,OG_5634.broccoli
3	OG0005379.orthofinder_diamond_e-3,KOG4128@euNOG.eggnog_hmmer_corrected,OG0005376.orthofinder_blast_e-3
3	OG0005253.orthofinder_diamond_e-3,OG0005390.orthofinder_blast_e-3,KOG3906@euNOG.eggnog_hmmer_corrected
3	6076.Sonicparanoid_sensitive,OG0005568.orthofinder_blast_e-3,OG0005493.orthofinder_diamond_e-3
3	OG_4755.broccoli,OG0005703.orthofinder_blast_e-3,OG0005586.orthofinder_diamond_e-3
3	OG0005873.orthofinder_diamond_e-3,6505.Sonicparanoid_sensitive,OG0005872.orthofinder_blast_e-3
3	0IIC6@euNOG.eggnog_hmmer_corrected,OG0006353.orthofinder_diamond_e-3,OG0006279.orthofinder_blast_e-3
3	OG0006452.orthofinder_diamond_e-3,7162.Sonicparanoid_sensitive,OG0006349.orthofinder_blast_e-3
3	OG0006635.orthofinder_blast_e-3,0IK1G@euNOG.eggnog_hmmer_corrected,OG0006532.orthofinder_diamond_e-3
3	OG0006794.orthofinder_blast_e-3,7160.Sonicparanoid_sensitive,OG0006366.orthofinder_diamond_e-3
3	OG0007092.orthofinder_diamond_e-3,OG0006974.orthofinder_blast_e-3,OG_6183.broccoli
3	OG0007259.orthofinder_diamond_e-3,OG_10349.broccoli,OG0007025.orthofinder_blast_e-3
3	OG_17967.broccoli,OG0007029.orthofinder_blast_e-3,OG0007265.orthofinder_diamond_e-3
3	OG0007226.orthofinder_blast_e-3,OG_9635.broccoli,OG0007475.orthofinder_diamond_e-3
3	0IHX0@euNOG.eggnog_hmmer_corrected,OG0007496.orthofinder_diamond_e-3,OG0007236.orthofinder_blast_e-3
3	OG0007520.orthofinder_blast_e-3,OG0007592.orthofinder_diamond_e-3,OG_15731.broccoli
3	OG0007732.orthofinder_diamond_e-3,OG0007527.orthofinder_blast_e-3,8690.Sonicparanoid_sensitive
3	OG_16873.broccoli,OG0007713.orthofinder_diamond_e-3,OG0007632.orthofinder_blast_e-3
3	OG0007754.orthofinder_blast_e-3,OG_4127.broccoli,OG0008113.orthofinder_diamond_e-3
3	OG_4454.broccoli,OG0007799.orthofinder_blast_e-3,OG0008012.orthofinder_diamond_e-3
3	OG0008220.orthofinder_diamond_e-3,OG0007845.orthofinder_blast_e-3,OG_14287.broccoli
3	OG0008563.orthofinder_diamond_e-3,OG_4541.broccoli,OG0008241.orthofinder_blast_e-3
3	OG0008600.orthofinder_diamond_e-3,OG0008265.orthofinder_blast_e-3,0IF3E@euNOG.eggnog_hmmer_corrected
3	OG_12186.broccoli,OG0008422.orthofinder_blast_e-3,OG0008752.orthofinder_diamond_e-3
3	OG0008563.orthofinder_blast_e-3,OG0008924.orthofinder_diamond_e-3,OG_51248.broccoli
3	OG0008798.orthofinder_diamond_e-3,OG_5254.broccoli,OG0008610.orthofinder_blast_e-3
3	OG_34868.broccoli,OG0008764.orthofinder_blast_e-3,OG0008972.orthofinder_diamond_e-3
3	10370.Sonicparanoid_sensitive,OG0009597.orthofinder_diamond_e-3,OG0008961.orthofinder_blast_e-3
3	OG0009960.orthofinder_diamond_e-3,OG_1243.broccoli,OG0009248.orthofinder_blast_e-3
3	OG0010277.orthofinder_diamond_e-3,11072.Sonicparanoid_sensitive,OG0009520.orthofinder_blast_e-3
3	OG_12762.broccoli,OG0009714.orthofinder_blast_e-3,OG0010493.orthofinder_diamond_e-3
3	11149.Sonicparanoid_sensitive,OG0010327.orthofinder_diamond_e-3,OG0009790.orthofinder_blast_e-3
3	OG0011000.orthofinder_diamond_e-3,OG0010117.orthofinder_blast_e-3,0J52I@euNOG.eggnog_hmmer_corrected
3	OG0010728.orthofinder_diamond_e-3,0IH6E@euNOG.eggnog_hmmer_corrected,OG0010128.orthofinder_blast_e-3
3	0J288@euNOG.eggnog_hmmer_corrected,OG0010375.orthofinder_blast_e-3,OG0011027.orthofinder_diamond_e-3
3	OG_31854.broccoli,OG0010432.orthofinder_blast_e-3,OG0011402.orthofinder_diamond_e-3
3	11713.Sonicparanoid_sensitive,OG0010599.orthofinder_blast_e-3,OG0010984.orthofinder_diamond_e-3
3	OG0010624.orthofinder_blast_e-3,OG0011616.orthofinder_diamond_e-3,12339.Sonicparanoid_sensitive
3	0JB0I@euNOG.eggnog_diamond,OG0010715.orthofinder_blast_e-3,OG0011757.orthofinder_diamond_e-3
3	OG0010865.orthofinder_blast_e-3,OG_12514.broccoli,OG0011596.orthofinder_diamond_e-3
3	OG0011961.orthofinder_diamond_e-3,OG_8457.broccoli,OG0010875.orthofinder_blast_e-3
3	OG_6648.broccoli,OG0011975.orthofinder_diamond_e-3,OG0010887.orthofinder_blast_e-3
3	0IWGP@euNOG.eggnog_hmmer_corrected,OG0010894.orthofinder_blast_e-3,OG0011619.orthofinder_diamond_e-3
3	12973.Sonicparanoid_sensitive,OG0012302.orthofinder_diamond_e-3,OG0011177.orthofinder_blast_e-3
3	0J4U5@euNOG.eggnog_hmmer_corrected,OG0011327.orthofinder_blast_e-3,OG0010612.orthofinder_diamond_e-3
3	OG_9801.broccoli,OG0012543.orthofinder_diamond_e-3,OG0011382.orthofinder_blast_e-3
3	OG0011637.orthofinder_blast_e-3,OG0012873.orthofinder_diamond_e-3,OG_48369.broccoli
3	13605.Sonicparanoid_sensitive,OG0011663.orthofinder_blast_e-3,OG0012909.orthofinder_diamond_e-3
3	OG0012214.orthofinder_blast_e-3,OG_369.broccoli,OG0013569.orthofinder_diamond_e-3
3	OG0013200.orthofinder_blast_e-3,OG0014108.orthofinder_diamond_e-3,OG_26003.broccoli
3	OG_2264.broccoli,OG0014692.orthofinder_diamond_e-3,OG0013208.orthofinder_blast_e-3
3	OG0013793.orthofinder_diamond_e-3,14445.Sonicparanoid_sensitive,OG0013322.orthofinder_blast_e-3
3	OG0015017.orthofinder_diamond_e-3,OG0013485.orthofinder_blast_e-3,15672.Sonicparanoid_sensitive
3	OG_8234.broccoli,OG0013636.orthofinder_blast_e-3,OG0015220.orthofinder_diamond_e-3
3	0JAHT@euNOG.eggnog_hmmer_corrected,OG0013721.orthofinder_blast_e-3,OG0015339.orthofinder_diamond_e-3
3	OG0013875.orthofinder_blast_e-3,14448.Sonicparanoid_sensitive,OG0013794.orthofinder_diamond_e-3
3	OG_1499.broccoli,OG0013962.orthofinder_blast_e-3,OG0015618.orthofinder_diamond_e-3
3	15836.Sonicparanoid_sensitive,OG0014299.orthofinder_blast_e-3,OG0015279.orthofinder_diamond_e-3
3	OG0015025.orthofinder_blast_e-3,OG0016879.orthofinder_diamond_e-3,OG_35169.broccoli
3	OG_1805.broccoli,OG0015214.orthofinder_blast_e-3,OG0017104.orthofinder_diamond_e-3
3	17688.Sonicparanoid_sensitive,OG0017111.orthofinder_diamond_e-3,OG0015220.orthofinder_blast_e-3
3	15228.Sonicparanoid_sensitive,OG0015785.orthofinder_blast_e-3,OG0014635.orthofinder_diamond_e-3
3	OG0015828.orthofinder_blast_e-3,17363.Sonicparanoid_sensitive,OG0016026.orthofinder_diamond_e-3
3	OG0015841.orthofinder_blast_e-3,OG0017765.orthofinder_diamond_e-3,18346.Sonicparanoid_sensitive
3	OG0015847.orthofinder_blast_e-3,0J2C1@euNOG.eggnog_hmmer_corrected,OG0017771.orthofinder_diamond_e-3
3	OG0018106.orthofinder_diamond_e-3,OG0016122.orthofinder_blast_e-3,OG_12757.broccoli
3	OG0018240.orthofinder_diamond_e-3,OG_46992.broccoli,OG0016224.orthofinder_blast_e-3
3	OG0014414.orthofinder_diamond_e-3,16353.Sonicparanoid_sensitive,OG0016388.orthofinder_blast_e-3
3	OG0016391.orthofinder_blast_e-3,OG0018399.orthofinder_diamond_e-3,19034.Sonicparanoid_sensitive
3	OG0018948.orthofinder_diamond_e-3,OG0016832.orthofinder_blast_e-3,OG_30489.broccoli
3	OG0017192.orthofinder_blast_e-3,OG0019357.orthofinder_diamond_e-3,19912.Sonicparanoid_sensitive
3	OG0018944.orthofinder_diamond_e-3,19420.Sonicparanoid_sensitive,OG0018059.orthofinder_blast_e-3
3	OG0018084.orthofinder_blast_e-3,OG0018971.orthofinder_diamond_e-3,19447.Sonicparanoid_sensitive
3	OG0020684.orthofinder_diamond_e-3,OG_33778.broccoli,OG0018438.orthofinder_blast_e-3
3	OG_25980.broccoli,OG0020924.orthofinder_diamond_e-3,OG0018646.orthofinder_blast_e-3
3	OG0021172.orthofinder_diamond_e-3,OG_4132.broccoli,OG0018844.orthofinder_blast_e-3
3	OG0021321.orthofinder_diamond_e-3,22020.Sonicparanoid_sensitive,OG0018993.orthofinder_blast_e-3
3	OG0021700.orthofinder_diamond_e-3,OG_10249.broccoli,OG0019339.orthofinder_blast_e-3
3	OG0021931.orthofinder_diamond_e-3,22524.Sonicparanoid_sensitive,OG0019568.orthofinder_blast_e-3
3	OG0022488.orthofinder_diamond_e-3,OG_40545.broccoli,OG0020000.orthofinder_blast_e-3
3	OG0020013.orthofinder_blast_e-3,OG0022493.orthofinder_diamond_e-3,OG_31919.broccoli
3	OG_34308.broccoli,OG0020189.orthofinder_blast_e-3,OG0020882.orthofinder_diamond_e-3
3	OG0022935.orthofinder_diamond_e-3,OG0020426.orthofinder_blast_e-3,OG_19967.broccoli
3	OG_9260.broccoli,OG0023197.orthofinder_diamond_e-3,OG0020702.orthofinder_blast_e-3
3	OG0021721.orthofinder_blast_e-3,0IZ1C@euNOG.eggnog_hmmer_corrected,OG0018010.orthofinder_diamond_e-3
3	OG0020690.orthofinder_diamond_e-3,87575.Swiftortho_c50,OG0021810.orthofinder_blast_e-3
3	OG0024643.orthofinder_diamond_e-3,OG0021861.orthofinder_blast_e-3,25393.Sonicparanoid_sensitive
3	OG0024892.orthofinder_diamond_e-3,OG0022038.orthofinder_blast_e-3,25776.Sonicparanoid_sensitive
3	OG0022076.orthofinder_blast_e-3,OG0024917.orthofinder_diamond_e-3,OG_52219.broccoli
3	OG0023299.orthofinder_blast_e-3,OG0026182.orthofinder_diamond_e-3,26871.Sonicparanoid_sensitive
3	OG0026533.orthofinder_diamond_e-3,27303.Sonicparanoid_sensitive,OG0023558.orthofinder_blast_e-3
3	OG0026540.orthofinder_diamond_e-3,27315.Sonicparanoid_sensitive,OG0023566.orthofinder_blast_e-3
3	OG0026542.orthofinder_diamond_e-3,OG_10582.broccoli,OG0023570.orthofinder_blast_e-3
3	231373.Swiftortho_c50,OG0023584.orthofinder_blast_e-3,OG0026567.orthofinder_diamond_e-3
3	OG_51130.broccoli,OG0027249.orthofinder_diamond_e-3,OG0024165.orthofinder_blast_e-3
3	28590.Sonicparanoid_sensitive,OG0027547.orthofinder_diamond_e-3,OG0024393.orthofinder_blast_e-3
3	OG0030047.orthofinder_diamond_e-3,OG_4286.broccoli,OG0026725.orthofinder_blast_e-3
3	OG_31922.broccoli,OG0027065.orthofinder_blast_e-3,OG0030434.orthofinder_diamond_e-3
3	31983.Sonicparanoid_sensitive,OG0027352.orthofinder_blast_e-3,OG0030812.orthofinder_diamond_e-3
3	OG0030823.orthofinder_diamond_e-3,OG0027358.orthofinder_blast_e-3,31992.Sonicparanoid_sensitive
3	OG0030825.orthofinder_diamond_e-3,OG0027360.orthofinder_blast_e-3,OG_1327.broccoli
3	32397.Sonicparanoid_sensitive,OG0031129.orthofinder_diamond_e-3,OG0027691.orthofinder_blast_e-3
3	OG0027999.orthofinder_diamond_e-3,OG0027883.orthofinder_blast_e-3,OG_52238.broccoli
3	OG0031347.orthofinder_diamond_e-3,OG0027887.orthofinder_blast_e-3,32648.Sonicparanoid_sensitive
3	OG0029774.orthofinder_blast_e-3,0KPRH@euNOG.eggnog_hmmer_corrected,OG0033474.orthofinder_diamond_e-3
3	OG0033489.orthofinder_diamond_e-3,OG0029789.orthofinder_blast_e-3,OG_35635.broccoli
3	OG0030401.orthofinder_blast_e-3,OG_26706.broccoli,OG0034232.orthofinder_diamond_e-3
3	OG_34930.broccoli,OG0030768.orthofinder_blast_e-3,OG0034681.orthofinder_diamond_e-3
3	OG0035180.orthofinder_diamond_e-3,OG_344.broccoli,OG0031225.orthofinder_blast_e-3
3	OG0031290.orthofinder_blast_e-3,36386.Sonicparanoid_sensitive,OG0035263.orthofinder_diamond_e-3
3	36653.Sonicparanoid_sensitive,OG0031624.orthofinder_blast_e-3,OG0035532.orthofinder_diamond_e-3
3	OG_21924.broccoli,OG0031903.orthofinder_blast_e-3,OG0035815.orthofinder_diamond_e-3
3	37442.Sonicparanoid_sensitive,OG0036283.orthofinder_diamond_e-3,OG0032298.orthofinder_blast_e-3
3	OG0036524.orthofinder_diamond_e-3,OG0032495.orthofinder_blast_e-3,37616.Sonicparanoid_sensitive
3	OG0038704.orthofinder_diamond_e-3,OG_30255.broccoli,OG0034551.orthofinder_blast_e-3
3	OG0035087.orthofinder_blast_e-3,OG0039364.orthofinder_diamond_e-3,OG_35165.broccoli
3	OG0037085.orthofinder_blast_e-3,42237.Sonicparanoid_sensitive,OG0041538.orthofinder_diamond_e-3
3	OG0037087.orthofinder_blast_e-3,OG_24189.broccoli,OG0041539.orthofinder_diamond_e-3
3	OG0044519.orthofinder_blast_e-3,OG_30318.broccoli,OG0049748.orthofinder_diamond_e-3
3	OG0045272.orthofinder_blast_e-3,OG0050466.orthofinder_diamond_e-3,329709.Swiftortho_c50
3	OG_12821.broccoli,8412.Sonicparanoid_sensitive,OG0007331.orthofinder_blast_e-3
3	OG_16446.broccoli,OG0007990.orthofinder_blast_e-3,136268.Swiftortho_c50
3	OG0009260.orthofinder_blast_e-3,OG_133.broccoli,10536.Sonicparanoid_sensitive
3	OG_38503.broccoli,11262.Sonicparanoid_sensitive,OG0009688.orthofinder_blast_e-3
3	14265.Sonicparanoid_sensitive,OG_30509.broccoli,OG0013724.orthofinder_blast_e-3
3	OG0018766.orthofinder_blast_e-3,21776.Sonicparanoid_sensitive,OG_6466.broccoli
3	OG_15240.broccoli,22477.Sonicparanoid_sensitive,OG0019549.orthofinder_blast_e-3
3	OG0024771.orthofinder_blast_e-3,29029.Sonicparanoid_sensitive,OG_3973.broccoli
3	OG0026355.orthofinder_blast_e-3,30525.Sonicparanoid_sensitive,OG_12368.broccoli
3	OG_27284.broccoli,325590.Swiftortho_c50,OG0037107.orthofinder_blast_e-3
3	0IWCP@euNOG.eggnog_diamond,OG0009277.orthofinder_blast_e-3,0IWCP@euNOG.eggnog_hmmer_corrected
3	0JHK1@euNOG.eggnog_hmmer_corrected,0JHK1@euNOG.eggnog_diamond,OG0017447.orthofinder_blast_e-3
3	OG0023574.orthofinder_blast_e-3,0JA1W@euNOG.eggnog_hmmer_corrected,0JA1W@euNOG.eggnog_diamond
3	0IGVD@euNOG.eggnog_hmmer_corrected,OG0009746.orthofinder_blast_e-3,11332.Sonicparanoid_sensitive
3	14254.Sonicparanoid_sensitive,OG0012726.orthofinder_blast_e-3,0JFDQ@euNOG.eggnog_hmmer_corrected
3	15635.Sonicparanoid_sensitive,OG0013457.orthofinder_blast_e-3,0JGEQ@euNOG.eggnog_hmmer_corrected
3	343071.Swiftortho_c50,39260.Sonicparanoid_sensitive,OG0041782.orthofinder_blast_e-3
3	OG0003441.orthofinder_diamond_e-3,OG_628.broccoli,0IF83@euNOG.eggnog_hmmer_corrected
3	OG_10908.broccoli,5742.Sonicparanoid_sensitive,OG0005192.orthofinder_diamond_e-3
3	6022.Sonicparanoid_sensitive,OG0005432.orthofinder_diamond_e-3,OG_9817.broccoli
3	OG0005886.orthofinder_diamond_e-3,OG_15818.broccoli,6523.Sonicparanoid_sensitive
3	OG_16550.broccoli,0INEB@euNOG.eggnog_hmmer_corrected,OG0006064.orthofinder_diamond_e-3
3	OG0007049.orthofinder_diamond_e-3,7822.Sonicparanoid_sensitive,OG_2810.broccoli
3	OG_27489.broccoli,OG0007502.orthofinder_diamond_e-3,8295.Sonicparanoid_sensitive
3	OG0007537.orthofinder_diamond_e-3,0IEBZ@euNOG.eggnog_hmmer_corrected,OG_2126.broccoli
3	OG0008215.orthofinder_diamond_e-3,OG_40058.broccoli,9082.Sonicparanoid_sensitive
3	OG0008606.orthofinder_diamond_e-3,9438.Sonicparanoid_sensitive,OG_4063.broccoli
3	0IF77@euNOG.eggnog_diamond,OG_7808.broccoli,OG0008756.orthofinder_diamond_e-3
3	OG_39040.broccoli,OG0008942.orthofinder_diamond_e-3,9754.Sonicparanoid_sensitive
3	OG_14097.broccoli,10760.Sonicparanoid_sensitive,OG0009975.orthofinder_diamond_e-3
3	10964.Sonicparanoid_sensitive,OG_7698.broccoli,OG0010184.orthofinder_diamond_e-3
3	0IFC6@euNOG.eggnog_hmmer_corrected,OG0013861.orthofinder_diamond_e-3,OG_7761.broccoli
3	OG_1497.broccoli,OG0015617.orthofinder_diamond_e-3,16248.Sonicparanoid_sensitive
3	16587.Sonicparanoid_sensitive,OG0016036.orthofinder_diamond_e-3,OG_26776.broccoli
3	OG0016866.orthofinder_diamond_e-3,OG_48021.broccoli,17369.Sonicparanoid_sensitive
3	19044.Sonicparanoid_sensitive,OG0018413.orthofinder_diamond_e-3,OG_9680.broccoli
3	21626.Sonicparanoid_sensitive,OG_703.broccoli,OG0020937.orthofinder_diamond_e-3
3	OG0022322.orthofinder_diamond_e-3,270817.Swiftortho_c50,OG_6447.broccoli
3	OG_51035.broccoli,24006.Sonicparanoid_sensitive,OG0023199.orthofinder_diamond_e-3
3	OG0024603.orthofinder_diamond_e-3,OG_51795.broccoli,120624.Swiftortho_c50
3	OG_19625.broccoli,OG0024631.orthofinder_diamond_e-3,0JD5S@euNOG.eggnog_hmmer_corrected
3	OG_1950.broccoli,OG0026564.orthofinder_diamond_e-3,27338.Sonicparanoid_sensitive
3	27349.Sonicparanoid_sensitive,OG0026575.orthofinder_diamond_e-3,OG_35633.broccoli
3	OG0027689.orthofinder_diamond_e-3,OG_31227.broccoli,28761.Sonicparanoid_sensitive
3	OG_48255.broccoli,28861.Sonicparanoid_sensitive,OG0027795.orthofinder_diamond_e-3
3	OG_53873.broccoli,OG0028300.orthofinder_diamond_e-3,29408.Sonicparanoid_sensitive
3	36636.Sonicparanoid_sensitive,OG0031272.orthofinder_diamond_e-3,OG_33792.broccoli
3	OG0031340.orthofinder_diamond_e-3,327497.Swiftortho_c50,OG_7958.broccoli
3	36491.Sonicparanoid_sensitive,OG_7305.broccoli,OG0035361.orthofinder_diamond_e-3
3	OG_37038.broccoli,OG0035925.orthofinder_diamond_e-3,42586.Sonicparanoid_sensitive
3	OG_27248.broccoli,OG0039728.orthofinder_diamond_e-3,40366.Sonicparanoid_sensitive
3	OG0040833.orthofinder_diamond_e-3,41520.Sonicparanoid_sensitive,OG_29533.broccoli
3	OG0044485.orthofinder_diamond_e-3,44711.Sonicparanoid_sensitive,OG_26759.broccoli
3	45171.Sonicparanoid_sensitive,OG0045019.orthofinder_diamond_e-3,OG_47008.broccoli
3	OG_23363.broccoli,45675.Sonicparanoid_sensitive,OG0045862.orthofinder_diamond_e-3
3	OG0052088.orthofinder_diamond_e-3,52354.Sonicparanoid_sensitive,OG_31846.broccoli
3	55219.Sonicparanoid_sensitive,OG_52230.broccoli,OG0055209.orthofinder_diamond_e-3
3	OG0002206.orthofinder_diamond_e-3,KOG2321@euNOG.eggnog_hmmer_corrected,KOG2321@euNOG.eggnog_diamond
3	0IJ1P@euNOG.eggnog_diamond,OG0011445.orthofinder_diamond_e-3,0IJ1P@euNOG.eggnog_hmmer_corrected
3	0J9ZI@euNOG.eggnog_diamond,0J9ZI@euNOG.eggnog_hmmer_corrected,OG0015703.orthofinder_diamond_e-3
3	0IGIW@euNOG.eggnog_hmmer_corrected,OG0008409.orthofinder_diamond_e-3,9260.Sonicparanoid_sensitive
3	9739.Sonicparanoid_sensitive,0IGZS@euNOG.eggnog_hmmer_corrected,OG0008740.orthofinder_diamond_e-3
3	OG0010285.orthofinder_diamond_e-3,11081.Sonicparanoid_sensitive,0IXJZ@euNOG.eggnog_hmmer_corrected
3	0IZ7Z@euNOG.eggnog_hmmer_corrected,190902.Swiftortho_c50,OG0014614.orthofinder_diamond_e-3
3	100493.Swiftortho_c50,OG0017915.orthofinder_diamond_e-3,0JDKZ@euNOG.eggnog_hmmer_corrected
3	OG0022697.orthofinder_diamond_e-3,32435.Swiftortho_c50,0JCUQ@euNOG.eggnog_hmmer_corrected
3	190958.Swiftortho_c50,OG0026214.orthofinder_diamond_e-3,0JH3P@euNOG.eggnog_hmmer_corrected
3	191730.Swiftortho_c50,0J2GP@euNOG.eggnog_hmmer_corrected,OG0029615.orthofinder_diamond_e-3
3	47895.Sonicparanoid_sensitive,0J5EV@euNOG.eggnog_hmmer_corrected,OG0048053.orthofinder_diamond_e-3
3	7870.Sonicparanoid_sensitive,294140.Swiftortho_c50,OG0007109.orthofinder_diamond_e-3
3	OG0019330.orthofinder_diamond_e-3,65115.Swiftortho_c50,19875.Sonicparanoid_sensitive
3	87238.Swiftortho_c50,OG0020719.orthofinder_diamond_e-3,21342.Sonicparanoid_sensitive
3	OG0022736.orthofinder_diamond_e-3,189022.Swiftortho_c50,23530.Sonicparanoid_sensitive
3	OG0022968.orthofinder_diamond_e-3,23791.Sonicparanoid_sensitive,326743.Swiftortho_c50
3	29453.Sonicparanoid_sensitive,OG0023206.orthofinder_diamond_e-3,265498.Swiftortho_c50
3	OG0031500.orthofinder_diamond_e-3,343974.Swiftortho_c50,32852.Sonicparanoid_sensitive
3	0IWR0@euNOG.eggnog_diamond,OG_1608.broccoli,0IWR0@euNOG.eggnog_hmmer_corrected
3	0IEDV@euNOG.eggnog_hmmer_corrected,0IEDV@euNOG.eggnog_diamond,OG_1675.broccoli
3	OG_4735.broccoli,0IFSV@euNOG.eggnog_hmmer_corrected,0IFSV@euNOG.eggnog_diamond
3	0II8A@euNOG.eggnog_hmmer_corrected,0II8A@euNOG.eggnog_diamond,OG_19048.broccoli
3	OG_21039.broccoli,0J3ZF@euNOG.eggnog_hmmer_corrected,0J3ZF@euNOG.eggnog_diamond
3	32745.Sonicparanoid_sensitive,OG_8865.broccoli,0JAVH@euNOG.eggnog_hmmer_corrected
3	163662.Swiftortho_c50,21298.Sonicparanoid_sensitive,OG_2173.broccoli
3	41862.Sonicparanoid_sensitive,346433.Swiftortho_c50,OG_3220.broccoli
3	39165.Sonicparanoid_sensitive,OG_35200.broccoli,219959.Swiftortho_c50
3	OG_45209.broccoli,326251.Swiftortho_c50,51257.Sonicparanoid_sensitive
3	34320.Sonicparanoid_sensitive,OG_56243.broccoli,164902.Swiftortho_c50
3	0IIS6@euNOG.eggnog_diamond,24669.Sonicparanoid_sensitive,0IIS6@euNOG.eggnog_hmmer_corrected
3	0IYPK@euNOG.eggnog_diamond,0IYPK@euNOG.eggnog_hmmer_corrected,19879.Sonicparanoid_sensitive
3	0J0R8@euNOG.eggnog_hmmer_corrected,10505.Sonicparanoid_sensitive,0J0R8@euNOG.eggnog_diamond
3	0J0ZS@euNOG.eggnog_diamond,11723.Sonicparanoid_sensitive,0J0ZS@euNOG.eggnog_hmmer_corrected
3	0J2ES@euNOG.eggnog_hmmer_corrected,0J2ES@euNOG.eggnog_diamond,15018.Sonicparanoid_sensitive
3	0JBDB@euNOG.eggnog_hmmer_corrected,12642.Sonicparanoid_sensitive,0JBDB@euNOG.eggnog_diamond
3	28959.Sonicparanoid_sensitive,0JFN5@euNOG.eggnog_diamond,0JFN5@euNOG.eggnog_hmmer_corrected
3	0JGSM@euNOG.eggnog_hmmer_corrected,0JGSM@euNOG.eggnog_diamond,204967.Swiftortho_c50
3	17973.Sonicparanoid_sensitive,0JN82@euNOG.eggnog_hmmer_corrected,0JN82@euNOG.eggnog_diamond
3	KOG4131@euNOG.eggnog_hmmer_corrected,4593.Sonicparanoid_sensitive,KOG4131@euNOG.eggnog_diamond
3	KOG4154@euNOG.eggnog_hmmer_corrected,5844.Sonicparanoid_sensitive,KOG4154@euNOG.eggnog_diamond
3	146563.Swiftortho_c50,17366.Sonicparanoid_sensitive,0JHVW@euNOG.eggnog_hmmer_corrected
3	15889.Sonicparanoid_sensitive,0IVAR@euNOG.eggnog_hmmer_corrected,50105.Swiftortho_c50
3	289862.Swiftortho_c50,0JGF9@euNOG.eggnog_hmmer_corrected,16863.Sonicparanoid_sensitive
3	31852.Swiftortho_c50,21546.Sonicparanoid_sensitive,0J92S@euNOG.eggnog_hmmer_corrected
3	184654.Swiftortho_c50,25808.Sonicparanoid_sensitive,0JF8Y@euNOG.eggnog_hmmer_corrected
2	OG0001445.orthofinder_blast_e-3,OG0001297.orthofinder_diamond_e-3
2	OG0001447.orthofinder_blast_e-3,OG0001293.orthofinder_diamond_e-3
2	OG0001371.orthofinder_diamond_e-3,OG0001511.orthofinder_blast_e-3
2	OG0001517.orthofinder_blast_e-3,OG0001378.orthofinder_diamond_e-3
2	OG0001391.orthofinder_diamond_e-3,OG0001537.orthofinder_blast_e-3
2	OG0001430.orthofinder_diamond_e-3,OG0001577.orthofinder_blast_e-3
2	OG0001426.orthofinder_diamond_e-3,OG0001583.orthofinder_blast_e-3
2	OG0001597.orthofinder_blast_e-3,OG0001439.orthofinder_diamond_e-3
2	OG0001485.orthofinder_diamond_e-3,OG0001625.orthofinder_blast_e-3
2	OG0001639.orthofinder_blast_e-3,OG0001505.orthofinder_diamond_e-3
2	OG0001653.orthofinder_blast_e-3,OG0001514.orthofinder_diamond_e-3
2	OG0001657.orthofinder_blast_e-3,OG0001529.orthofinder_diamond_e-3
2	OG0001659.orthofinder_blast_e-3,OG0001532.orthofinder_diamond_e-3
2	OG0001665.orthofinder_blast_e-3,OG0001528.orthofinder_diamond_e-3
2	OG0001555.orthofinder_diamond_e-3,OG0001704.orthofinder_blast_e-3
2	OG0001717.orthofinder_blast_e-3,OG0001580.orthofinder_diamond_e-3
2	OG0001619.orthofinder_diamond_e-3,OG0001752.orthofinder_blast_e-3
2	OG0001631.orthofinder_diamond_e-3,OG0001779.orthofinder_blast_e-3
2	OG0001854.orthofinder_blast_e-3,OG0001670.orthofinder_diamond_e-3
2	OG0001738.orthofinder_diamond_e-3,OG0001880.orthofinder_blast_e-3
2	OG0001800.orthofinder_diamond_e-3,OG0001908.orthofinder_blast_e-3
2	OG0001909.orthofinder_diamond_e-3,OG0002030.orthofinder_blast_e-3
2	OG0001912.orthofinder_diamond_e-3,OG0002036.orthofinder_blast_e-3
2	OG0001922.orthofinder_diamond_e-3,OG0002077.orthofinder_blast_e-3
2	OG0002094.orthofinder_blast_e-3,OG0001959.orthofinder_diamond_e-3
2	OG0002108.orthofinder_blast_e-3,OG0001994.orthofinder_diamond_e-3
2	OG0002010.orthofinder_diamond_e-3,OG0002119.orthofinder_blast_e-3
2	OG0002120.orthofinder_blast_e-3,OG0001780.orthofinder_diamond_e-3
2	OG0001964.orthofinder_diamond_e-3,OG0002124.orthofinder_blast_e-3
2	OG0002168.orthofinder_blast_e-3,OG0002065.orthofinder_diamond_e-3
2	OG0002104.orthofinder_diamond_e-3,OG0002198.orthofinder_blast_e-3
2	OG0002138.orthofinder_diamond_e-3,OG0002242.orthofinder_blast_e-3
2	OG0002132.orthofinder_diamond_e-3,OG0002248.orthofinder_blast_e-3
2	OG0002256.orthofinder_blast_e-3,OG0002094.orthofinder_diamond_e-3
2	OG0002197.orthofinder_diamond_e-3,OG0002339.orthofinder_blast_e-3
2	OG0002356.orthofinder_blast_e-3,OG0002216.orthofinder_diamond_e-3
2	OG0002378.orthofinder_blast_e-3,OG0002243.orthofinder_diamond_e-3
2	OG0002389.orthofinder_blast_e-3,OG0002219.orthofinder_diamond_e-3
2	OG0002411.orthofinder_blast_e-3,OG0002311.orthofinder_diamond_e-3
2	OG0002437.orthofinder_blast_e-3,OG0002302.orthofinder_diamond_e-3
2	OG0002561.orthofinder_blast_e-3,OG0002427.orthofinder_diamond_e-3
2	OG0002620.orthofinder_blast_e-3,OG0002502.orthofinder_diamond_e-3
2	OG0002483.orthofinder_diamond_e-3,OG0002657.orthofinder_blast_e-3
2	OG0002472.orthofinder_diamond_e-3,OG0002669.orthofinder_blast_e-3
2	OG0002547.orthofinder_diamond_e-3,OG0002713.orthofinder_blast_e-3
2	OG0002641.orthofinder_diamond_e-3,OG0002780.orthofinder_blast_e-3
2	OG0002782.orthofinder_blast_e-3,OG0002645.orthofinder_diamond_e-3
2	OG0002817.orthofinder_blast_e-3,OG0002424.orthofinder_diamond_e-3
2	OG0002840.orthofinder_blast_e-3,OG0002670.orthofinder_diamond_e-3
2	OG0002758.orthofinder_diamond_e-3,OG0002864.orthofinder_blast_e-3
2	OG0002759.orthofinder_diamond_e-3,OG0002865.orthofinder_blast_e-3
2	OG0003108.orthofinder_diamond_e-3,OG0003169.orthofinder_blast_e-3
2	OG0003208.orthofinder_blast_e-3,OG0002755.orthofinder_diamond_e-3
2	OG0003486.orthofinder_blast_e-3,OG0003346.orthofinder_diamond_e-3
2	OG0003605.orthofinder_blast_e-3,OG0003506.orthofinder_diamond_e-3
2	OG0003667.orthofinder_blast_e-3,OG0003582.orthofinder_diamond_e-3
2	OG0003637.orthofinder_diamond_e-3,OG0003700.orthofinder_blast_e-3
2	OG0003601.orthofinder_diamond_e-3,OG0003726.orthofinder_blast_e-3
2	OG0003879.orthofinder_blast_e-3,OG0003756.orthofinder_diamond_e-3
2	OG0003908.orthofinder_blast_e-3,OG0003809.orthofinder_diamond_e-3
2	OG0004044.orthofinder_blast_e-3,OG0003982.orthofinder_diamond_e-3
2	OG0004145.orthofinder_diamond_e-3,OG0004230.orthofinder_blast_e-3
2	OG0004290.orthofinder_diamond_e-3,OG0004435.orthofinder_blast_e-3
2	OG0004471.orthofinder_diamond_e-3,OG0004527.orthofinder_blast_e-3
2	OG0004568.orthofinder_blast_e-3,OG0004444.orthofinder_diamond_e-3
2	OG0004546.orthofinder_diamond_e-3,OG0004617.orthofinder_blast_e-3
2	OG0004645.orthofinder_blast_e-3,OG0004544.orthofinder_diamond_e-3
2	OG0004830.orthofinder_blast_e-3,OG0004757.orthofinder_diamond_e-3
2	OG0004886.orthofinder_blast_e-3,OG0004863.orthofinder_diamond_e-3
2	OG0005115.orthofinder_blast_e-3,OG0005032.orthofinder_diamond_e-3
2	OG0005110.orthofinder_diamond_e-3,OG0005119.orthofinder_blast_e-3
2	OG0005145.orthofinder_diamond_e-3,OG0005154.orthofinder_blast_e-3
2	OG0005101.orthofinder_diamond_e-3,OG0005197.orthofinder_blast_e-3
2	OG0005355.orthofinder_blast_e-3,OG0005314.orthofinder_diamond_e-3
2	OG0005436.orthofinder_blast_e-3,OG0005208.orthofinder_diamond_e-3
2	OG0005517.orthofinder_blast_e-3,OG0005428.orthofinder_diamond_e-3
2	OG0005283.orthofinder_diamond_e-3,OG0005556.orthofinder_blast_e-3
2	OG0005565.orthofinder_blast_e-3,OG0005588.orthofinder_diamond_e-3
2	OG0005282.orthofinder_diamond_e-3,OG0005606.orthofinder_blast_e-3
2	OG0005688.orthofinder_blast_e-3,OG0005633.orthofinder_diamond_e-3
2	OG0005742.orthofinder_diamond_e-3,OG0005689.orthofinder_blast_e-3
2	OG0005746.orthofinder_diamond_e-3,OG0005697.orthofinder_blast_e-3
2	OG0005751.orthofinder_blast_e-3,OG0005814.orthofinder_diamond_e-3
2	OG0005697.orthofinder_diamond_e-3,OG0005814.orthofinder_blast_e-3
2	OG0005912.orthofinder_diamond_e-3,OG0005844.orthofinder_blast_e-3
2	OG0005855.orthofinder_blast_e-3,OG0005922.orthofinder_diamond_e-3
2	OG0005878.orthofinder_blast_e-3,OG0005756.orthofinder_diamond_e-3
2	OG0005740.orthofinder_diamond_e-3,OG0005932.orthofinder_blast_e-3
2	OG0005751.orthofinder_diamond_e-3,OG0005948.orthofinder_blast_e-3
2	OG0006015.orthofinder_blast_e-3,OG0006076.orthofinder_diamond_e-3
2	OG0006037.orthofinder_blast_e-3,OG0006030.orthofinder_diamond_e-3
2	OG0006146.orthofinder_diamond_e-3,OG0006087.orthofinder_blast_e-3
2	OG0006078.orthofinder_diamond_e-3,OG0006090.orthofinder_blast_e-3
2	OG0006107.orthofinder_blast_e-3,OG0006166.orthofinder_diamond_e-3
2	OG0006279.orthofinder_diamond_e-3,OG0006276.orthofinder_blast_e-3
2	OG0006359.orthofinder_diamond_e-3,OG0006283.orthofinder_blast_e-3
2	OG0006219.orthofinder_diamond_e-3,OG0006291.orthofinder_blast_e-3
2	OG0006415.orthofinder_diamond_e-3,OG0006321.orthofinder_blast_e-3
2	OG0006216.orthofinder_diamond_e-3,OG0006343.orthofinder_blast_e-3
2	OG0006442.orthofinder_diamond_e-3,OG0006407.orthofinder_blast_e-3
2	OG0006474.orthofinder_diamond_e-3,OG0006424.orthofinder_blast_e-3
2	OG0006481.orthofinder_blast_e-3,OG0006534.orthofinder_diamond_e-3
2	OG0006616.orthofinder_blast_e-3,OG0006610.orthofinder_diamond_e-3
2	OG0006704.orthofinder_diamond_e-3,OG0006640.orthofinder_blast_e-3
2	OG0006728.orthofinder_blast_e-3,OG0006883.orthofinder_diamond_e-3
2	OG0006785.orthofinder_blast_e-3,OG0006958.orthofinder_diamond_e-3
2	OG0006787.orthofinder_blast_e-3,OG0006960.orthofinder_diamond_e-3
2	OG0006967.orthofinder_diamond_e-3,OG0006799.orthofinder_blast_e-3
2	OG0006862.orthofinder_diamond_e-3,OG0006939.orthofinder_blast_e-3
2	OG0006957.orthofinder_blast_e-3,OG0007062.orthofinder_diamond_e-3
2	OG0006962.orthofinder_diamond_e-3,OG0006959.orthofinder_blast_e-3
2	OG0006965.orthofinder_blast_e-3,OG0006457.orthofinder_diamond_e-3
2	OG0007076.orthofinder_diamond_e-3,OG0006966.orthofinder_blast_e-3
2	OG0007038.orthofinder_blast_e-3,OG0007279.orthofinder_diamond_e-3
2	OG0007324.orthofinder_diamond_e-3,OG0007185.orthofinder_blast_e-3
2	OG0007339.orthofinder_blast_e-3,OG0007390.orthofinder_diamond_e-3
2	OG0007395.orthofinder_blast_e-3,OG0007699.orthofinder_diamond_e-3
2	OG0007496.orthofinder_blast_e-3,OG0007471.orthofinder_diamond_e-3
2	OG0007847.orthofinder_diamond_e-3,OG0007626.orthofinder_blast_e-3
2	OG0007739.orthofinder_blast_e-3,OG0007961.orthofinder_diamond_e-3
2	OG0007760.orthofinder_blast_e-3,OG0007722.orthofinder_diamond_e-3
2	OG0007932.orthofinder_diamond_e-3,OG0007840.orthofinder_blast_e-3
2	OG0008115.orthofinder_diamond_e-3,OG0007880.orthofinder_blast_e-3
2	OG0008346.orthofinder_diamond_e-3,OG0007949.orthofinder_blast_e-3
2	OG0008391.orthofinder_diamond_e-3,OG0007991.orthofinder_blast_e-3
2	OG0008097.orthofinder_diamond_e-3,OG0007997.orthofinder_blast_e-3
2	OG0007999.orthofinder_blast_e-3,OG0008256.orthofinder_diamond_e-3
2	OG0008126.orthofinder_blast_e-3,OG0008423.orthofinder_diamond_e-3
2	OG0007739.orthofinder_diamond_e-3,OG0008141.orthofinder_blast_e-3
2	OG0008268.orthofinder_blast_e-3,OG0008430.orthofinder_diamond_e-3
2	OG0008402.orthofinder_blast_e-3,OG0008932.orthofinder_diamond_e-3
2	OG0008419.orthofinder_blast_e-3,OG0008750.orthofinder_diamond_e-3
2	OG0008769.orthofinder_diamond_e-3,OG0008433.orthofinder_blast_e-3
2	OG0009041.orthofinder_diamond_e-3,OG0008495.orthofinder_blast_e-3
2	OG0008565.orthofinder_blast_e-3,OG0008927.orthofinder_diamond_e-3
2	OG0008138.orthofinder_diamond_e-3,OG0008595.orthofinder_blast_e-3
2	OG0009238.orthofinder_diamond_e-3,OG0008645.orthofinder_blast_e-3
2	OG0008742.orthofinder_diamond_e-3,OG0008729.orthofinder_blast_e-3
2	OG0009147.orthofinder_diamond_e-3,OG0008765.orthofinder_blast_e-3
2	OG0008774.orthofinder_blast_e-3,OG0009373.orthofinder_diamond_e-3
2	OG0009172.orthofinder_diamond_e-3,OG0008785.orthofinder_blast_e-3
2	OG0008938.orthofinder_blast_e-3,OG0009353.orthofinder_diamond_e-3
2	OG0009014.orthofinder_blast_e-3,OG0009241.orthofinder_diamond_e-3
2	OG0009813.orthofinder_diamond_e-3,OG0009120.orthofinder_blast_e-3
2	OG0009130.orthofinder_blast_e-3,OG0009603.orthofinder_diamond_e-3
2	OG0009167.orthofinder_blast_e-3,OG0009651.orthofinder_diamond_e-3
2	OG0009968.orthofinder_diamond_e-3,OG0009451.orthofinder_blast_e-3
2	OG0009488.orthofinder_blast_e-3,OG0010243.orthofinder_diamond_e-3
2	OG0010198.orthofinder_diamond_e-3,OG0009655.orthofinder_blast_e-3
2	OG0009691.orthofinder_blast_e-3,OG0010470.orthofinder_diamond_e-3
2	OG0010473.orthofinder_diamond_e-3,OG0009694.orthofinder_blast_e-3
2	OG0010705.orthofinder_diamond_e-3,OG0009884.orthofinder_blast_e-3
2	OG0010737.orthofinder_diamond_e-3,OG0009933.orthofinder_blast_e-3
2	OG0010482.orthofinder_diamond_e-3,OG0009940.orthofinder_blast_e-3
2	OG0009941.orthofinder_blast_e-3,OG0010485.orthofinder_diamond_e-3
2	OG0010851.orthofinder_diamond_e-3,OG0010014.orthofinder_blast_e-3
2	OG0010097.orthofinder_blast_e-3,OG0010418.orthofinder_diamond_e-3
2	OG0010717.orthofinder_diamond_e-3,OG0010114.orthofinder_blast_e-3
2	OG0010145.orthofinder_blast_e-3,OG0011030.orthofinder_diamond_e-3
2	OG0011282.orthofinder_diamond_e-3,OG0010333.orthofinder_blast_e-3
2	OG0010369.orthofinder_blast_e-3,OG0011330.orthofinder_diamond_e-3
2	OG0010468.orthofinder_blast_e-3,OG0010584.orthofinder_diamond_e-3
2	OG0011496.orthofinder_diamond_e-3,OG0010523.orthofinder_blast_e-3
2	OG0010615.orthofinder_blast_e-3,OG0011606.orthofinder_diamond_e-3
2	OG0011617.orthofinder_diamond_e-3,OG0010625.orthofinder_blast_e-3
2	OG0010731.orthofinder_blast_e-3,OG0010842.orthofinder_diamond_e-3
2	OG0010858.orthofinder_blast_e-3,OG0011932.orthofinder_diamond_e-3
2	OG0010882.orthofinder_blast_e-3,OG0011609.orthofinder_diamond_e-3
2	OG0011976.orthofinder_diamond_e-3,OG0010891.orthofinder_blast_e-3
2	OG0012004.orthofinder_diamond_e-3,OG0010913.orthofinder_blast_e-3
2	OG0010966.orthofinder_blast_e-3,OG0012080.orthofinder_diamond_e-3
2	OG0011758.orthofinder_diamond_e-3,OG0011005.orthofinder_blast_e-3
2	OG0011038.orthofinder_blast_e-3,OG0012159.orthofinder_diamond_e-3
2	OG0011059.orthofinder_blast_e-3,OG0012177.orthofinder_diamond_e-3
2	OG0011152.orthofinder_blast_e-3,OG0011584.orthofinder_diamond_e-3
2	OG0012297.orthofinder_diamond_e-3,OG0011167.orthofinder_blast_e-3
2	OG0012540.orthofinder_diamond_e-3,OG0011377.orthofinder_blast_e-3
2	OG0011454.orthofinder_blast_e-3,OG0012657.orthofinder_diamond_e-3
2	OG0011467.orthofinder_blast_e-3,OG0012676.orthofinder_diamond_e-3
2	OG0012710.orthofinder_diamond_e-3,OG0011515.orthofinder_blast_e-3
2	OG0011525.orthofinder_blast_e-3,OG0012720.orthofinder_diamond_e-3
2	OG0012724.orthofinder_diamond_e-3,OG0011531.orthofinder_blast_e-3
2	OG0012441.orthofinder_diamond_e-3,OG0011631.orthofinder_blast_e-3
2	OG0011832.orthofinder_blast_e-3,OG0013118.orthofinder_diamond_e-3
2	OG0013161.orthofinder_diamond_e-3,OG0011864.orthofinder_blast_e-3
2	OG0011879.orthofinder_blast_e-3,OG0012718.orthofinder_diamond_e-3
2	OG0011884.orthofinder_blast_e-3,OG0013188.orthofinder_diamond_e-3
2	OG0012937.orthofinder_diamond_e-3,OG0012052.orthofinder_blast_e-3
2	OG0012258.orthofinder_blast_e-3,OG0013625.orthofinder_diamond_e-3
2	OG0012337.orthofinder_blast_e-3,OG0013266.orthofinder_diamond_e-3
2	OG0013746.orthofinder_diamond_e-3,OG0012368.orthofinder_blast_e-3
2	OG0012447.orthofinder_blast_e-3,OG0013843.orthofinder_diamond_e-3
2	OG0013932.orthofinder_diamond_e-3,OG0012547.orthofinder_blast_e-3
2	OG0012683.orthofinder_blast_e-3,OG0013150.orthofinder_diamond_e-3
2	OG0014281.orthofinder_diamond_e-3,OG0012862.orthofinder_blast_e-3
2	OG0014330.orthofinder_diamond_e-3,OG0012900.orthofinder_blast_e-3
2	OG0014343.orthofinder_diamond_e-3,OG0012913.orthofinder_blast_e-3
2	OG0014673.orthofinder_diamond_e-3,OG0013199.orthofinder_blast_e-3
2	OG0014686.orthofinder_diamond_e-3,OG0013204.orthofinder_blast_e-3
2	OG0013887.orthofinder_blast_e-3,OG0015538.orthofinder_diamond_e-3
2	OG0015624.orthofinder_diamond_e-3,OG0013965.orthofinder_blast_e-3
2	OG0014026.orthofinder_blast_e-3,OG0015696.orthofinder_diamond_e-3
2	OG0016041.orthofinder_diamond_e-3,OG0014342.orthofinder_blast_e-3
2	OG0014519.orthofinder_blast_e-3,OG0016286.orthofinder_diamond_e-3
2	OG0014568.orthofinder_blast_e-3,OG0013847.orthofinder_diamond_e-3
2	OG0016386.orthofinder_diamond_e-3,OG0014591.orthofinder_blast_e-3
2	OG0014595.orthofinder_blast_e-3,OG0016389.orthofinder_diamond_e-3
2	OG0015745.orthofinder_diamond_e-3,OG0014715.orthofinder_blast_e-3
2	OG0015982.orthofinder_diamond_e-3,OG0014950.orthofinder_blast_e-3
2	OG0016890.orthofinder_diamond_e-3,OG0015035.orthofinder_blast_e-3
2	OG0015168.orthofinder_blast_e-3,OG0016216.orthofinder_diamond_e-3
2	OG0017621.orthofinder_diamond_e-3,OG0015701.orthofinder_blast_e-3
2	OG0015319.orthofinder_diamond_e-3,OG0015829.orthofinder_blast_e-3
2	OG0017779.orthofinder_diamond_e-3,OG0015854.orthofinder_blast_e-3
2	OG0017780.orthofinder_diamond_e-3,OG0015855.orthofinder_blast_e-3
2	OG0018073.orthofinder_diamond_e-3,OG0016095.orthofinder_blast_e-3
2	OG0018100.orthofinder_diamond_e-3,OG0016121.orthofinder_blast_e-3
2	OG0018123.orthofinder_diamond_e-3,OG0016133.orthofinder_blast_e-3
2	OG0018209.orthofinder_diamond_e-3,OG0016196.orthofinder_blast_e-3
2	OG0016327.orthofinder_blast_e-3,OG0018342.orthofinder_diamond_e-3
2	OG0016841.orthofinder_blast_e-3,OG0018958.orthofinder_diamond_e-3
2	OG0019290.orthofinder_diamond_e-3,OG0017131.orthofinder_blast_e-3
2	OG0019324.orthofinder_diamond_e-3,OG0017162.orthofinder_blast_e-3
2	OG0017174.orthofinder_blast_e-3,OG0018086.orthofinder_diamond_e-3
2	OG0017289.orthofinder_blast_e-3,OG0019478.orthofinder_diamond_e-3
2	OG0016368.orthofinder_diamond_e-3,OG0017298.orthofinder_blast_e-3
2	OG0017363.orthofinder_blast_e-3,OG0017262.orthofinder_diamond_e-3
2	OG0019599.orthofinder_diamond_e-3,OG0017408.orthofinder_blast_e-3
2	OG0019737.orthofinder_diamond_e-3,OG0017525.orthofinder_blast_e-3
2	OG0017877.orthofinder_blast_e-3,OG0014030.orthofinder_diamond_e-3
2	OG0020302.orthofinder_diamond_e-3,OG0018087.orthofinder_blast_e-3
2	OG0018479.orthofinder_blast_e-3,OG0019353.orthofinder_diamond_e-3
2	OG0018631.orthofinder_blast_e-3,OG0020908.orthofinder_diamond_e-3
2	OG0020910.orthofinder_diamond_e-3,OG0018633.orthofinder_blast_e-3
2	OG0018772.orthofinder_blast_e-3,OG0021090.orthofinder_diamond_e-3
2	OG0019359.orthofinder_blast_e-3,OG0018805.orthofinder_diamond_e-3
2	OG0022347.orthofinder_diamond_e-3,OG0019890.orthofinder_blast_e-3
2	OG0022895.orthofinder_diamond_e-3,OG0020397.orthofinder_blast_e-3
2	OG0020453.orthofinder_blast_e-3,OG0022959.orthofinder_diamond_e-3
2	OG0020600.orthofinder_blast_e-3,OG0023097.orthofinder_diamond_e-3
2	OG0021169.orthofinder_blast_e-3,OG0023754.orthofinder_diamond_e-3
2	OG0020297.orthofinder_diamond_e-3,OG0021397.orthofinder_blast_e-3
2	OG0022141.orthofinder_blast_e-3,OG0022756.orthofinder_diamond_e-3
2	OG0022533.orthofinder_blast_e-3,OG0021227.orthofinder_diamond_e-3
2	OG0022697.orthofinder_blast_e-3,OG0025550.orthofinder_diamond_e-3
2	OG0026354.orthofinder_diamond_e-3,OG0023415.orthofinder_blast_e-3
2	OG0026518.orthofinder_diamond_e-3,OG0023547.orthofinder_blast_e-3
2	OG0023557.orthofinder_blast_e-3,OG0026532.orthofinder_diamond_e-3
2	OG0023567.orthofinder_blast_e-3,OG0021923.orthofinder_diamond_e-3
2	OG0024071.orthofinder_blast_e-3,OG0027155.orthofinder_diamond_e-3
2	OG0027828.orthofinder_diamond_e-3,OG0024664.orthofinder_blast_e-3
2	OG0028125.orthofinder_diamond_e-3,OG0024953.orthofinder_blast_e-3
2	OG0028498.orthofinder_diamond_e-3,OG0025284.orthofinder_blast_e-3
2	OG0025455.orthofinder_blast_e-3,OG0025608.orthofinder_diamond_e-3
2	OG0029567.orthofinder_diamond_e-3,OG0026315.orthofinder_blast_e-3
2	OG0026569.orthofinder_diamond_e-3,OG0026368.orthofinder_blast_e-3
2	OG0027371.orthofinder_blast_e-3,OG0030837.orthofinder_diamond_e-3
2	OG0027394.orthofinder_blast_e-3,OG0030856.orthofinder_diamond_e-3
2	OG0027701.orthofinder_blast_e-3,OG0031140.orthofinder_diamond_e-3
2	OG0027946.orthofinder_blast_e-3,OG0028059.orthofinder_diamond_e-3
2	OG0027947.orthofinder_blast_e-3,OG0031418.orthofinder_diamond_e-3
2	OG0031680.orthofinder_diamond_e-3,OG0028191.orthofinder_blast_e-3
2	OG0029839.orthofinder_blast_e-3,OG0033539.orthofinder_diamond_e-3
2	OG0030844.orthofinder_blast_e-3,OG0034755.orthofinder_diamond_e-3
2	OG0034869.orthofinder_diamond_e-3,OG0030949.orthofinder_blast_e-3
2	OG0035486.orthofinder_diamond_e-3,OG0031591.orthofinder_blast_e-3
2	OG0025287.orthofinder_diamond_e-3,OG0031711.orthofinder_blast_e-3
2	OG0036530.orthofinder_diamond_e-3,OG0032498.orthofinder_blast_e-3
2	OG0032504.orthofinder_blast_e-3,OG0036541.orthofinder_diamond_e-3
2	OG0032641.orthofinder_blast_e-3,OG0036681.orthofinder_diamond_e-3
2	OG0034173.orthofinder_blast_e-3,OG0033157.orthofinder_diamond_e-3
2	OG0034494.orthofinder_blast_e-3,OG0038631.orthofinder_diamond_e-3
2	OG0039381.orthofinder_diamond_e-3,OG0035103.orthofinder_blast_e-3
2	OG0039558.orthofinder_diamond_e-3,OG0035271.orthofinder_blast_e-3
2	OG0042842.orthofinder_diamond_e-3,OG0038214.orthofinder_blast_e-3
2	OG0038742.orthofinder_blast_e-3,OG0043406.orthofinder_diamond_e-3
2	OG0046573.orthofinder_diamond_e-3,OG0041719.orthofinder_blast_e-3
2	OG0045476.orthofinder_blast_e-3,OG0050721.orthofinder_diamond_e-3
2	OG0001364.orthofinder_blast_e-3,OG_865.broccoli
2	OG_46.broccoli,OG0001478.orthofinder_blast_e-3
2	OG_2037.broccoli,OG0002281.orthofinder_blast_e-3
2	OG0002509.orthofinder_blast_e-3,OG_15717.broccoli
2	OG_3263.broccoli,OG0002679.orthofinder_blast_e-3
2	OG0002745.orthofinder_blast_e-3,OG_390.broccoli
2	OG0002893.orthofinder_blast_e-3,OG_1771.broccoli
2	OG_14471.broccoli,OG0003933.orthofinder_blast_e-3
2	OG0004052.orthofinder_blast_e-3,OG_13178.broccoli
2	OG0004526.orthofinder_blast_e-3,OG_8037.broccoli
2	OG_16283.broccoli,OG0004680.orthofinder_blast_e-3
2	OG0004805.orthofinder_blast_e-3,OG_14423.broccoli
2	OG_4347.broccoli,OG0004844.orthofinder_blast_e-3
2	OG_8975.broccoli,OG0006002.orthofinder_blast_e-3
2	OG_12617.broccoli,OG0006153.orthofinder_blast_e-3
2	OG_10656.broccoli,OG0006357.orthofinder_blast_e-3
2	OG_12768.broccoli,OG0006479.orthofinder_blast_e-3
2	OG0006486.orthofinder_blast_e-3,OG_26969.broccoli
2	OG_17388.broccoli,OG0006492.orthofinder_blast_e-3
2	OG_6471.broccoli,OG0006670.orthofinder_blast_e-3
2	OG_3982.broccoli,OG0007158.orthofinder_blast_e-3
2	OG0007258.orthofinder_blast_e-3,OG_4895.broccoli
2	OG0007318.orthofinder_blast_e-3,OG_5470.broccoli
2	OG0007407.orthofinder_blast_e-3,OG_34878.broccoli
2	OG_27468.broccoli,OG0007634.orthofinder_blast_e-3
2	OG0007635.orthofinder_blast_e-3,OG_33199.broccoli
2	OG0008006.orthofinder_blast_e-3,OG_6592.broccoli
2	OG0008026.orthofinder_blast_e-3,OG_4288.broccoli
2	OG_3866.broccoli,OG0008587.orthofinder_blast_e-3
2	OG0009252.orthofinder_blast_e-3,OG_10533.broccoli
2	OG_8138.broccoli,OG0010142.orthofinder_blast_e-3
2	OG0010679.orthofinder_blast_e-3,OG_12759.broccoli
2	OG0011205.orthofinder_blast_e-3,OG_3448.broccoli
2	OG_34975.broccoli,OG0011709.orthofinder_blast_e-3
2	OG0011834.orthofinder_blast_e-3,OG_4240.broccoli
2	OG_10447.broccoli,OG0012271.orthofinder_blast_e-3
2	OG_13527.broccoli,OG0013348.orthofinder_blast_e-3
2	OG0013870.orthofinder_blast_e-3,OG_34884.broccoli
2	OG0014334.orthofinder_blast_e-3,OG_31917.broccoli
2	OG0014343.orthofinder_blast_e-3,OG_42324.broccoli
2	OG0015349.orthofinder_blast_e-3,OG_49381.broccoli
2	OG0015405.orthofinder_blast_e-3,OG_34523.broccoli
2	OG_4797.broccoli,OG0016102.orthofinder_blast_e-3
2	OG0016195.orthofinder_blast_e-3,OG_12370.broccoli
2	OG_12350.broccoli,OG0016834.orthofinder_blast_e-3
2	OG0017104.orthofinder_blast_e-3,OG_15614.broccoli
2	OG_116.broccoli,OG0017173.orthofinder_blast_e-3
2	OG_26027.broccoli,OG0021381.orthofinder_blast_e-3
2	OG0021384.orthofinder_blast_e-3,OG_22379.broccoli
2	OG0022034.orthofinder_blast_e-3,OG_32820.broccoli
2	OG_28602.broccoli,OG0022397.orthofinder_blast_e-3
2	OG_26245.broccoli,OG0022677.orthofinder_blast_e-3
2	OG0024371.orthofinder_blast_e-3,OG_12342.broccoli
2	OG_37655.broccoli,OG0024483.orthofinder_blast_e-3
2	OG_34458.broccoli,OG0024699.orthofinder_blast_e-3
2	OG_42006.broccoli,OG0024806.orthofinder_blast_e-3
2	OG0026369.orthofinder_blast_e-3,OG_27744.broccoli
2	OG_26743.broccoli,OG0030089.orthofinder_blast_e-3
2	OG0038708.orthofinder_blast_e-3,OG_24313.broccoli
2	OG0048130.orthofinder_blast_e-3,OG_41230.broccoli
2	0IYQF@euNOG.eggnog_diamond,OG0005471.orthofinder_blast_e-3
2	OG0021743.orthofinder_blast_e-3,0JF74@euNOG.eggnog_diamond
2	OG0001751.orthofinder_blast_e-3,KOG2988@euNOG.eggnog_hmmer_corrected
2	OG0002052.orthofinder_blast_e-3,KOG2672@euNOG.eggnog_hmmer_corrected
2	KOG3197@euNOG.eggnog_hmmer_corrected,OG0002651.orthofinder_blast_e-3
2	OG0003089.orthofinder_blast_e-3,KOG1417@euNOG.eggnog_hmmer_corrected
2	OG0006155.orthofinder_blast_e-3,KOG2960@euNOG.eggnog_hmmer_corrected
2	0IG7T@euNOG.eggnog_hmmer_corrected,OG0007735.orthofinder_blast_e-3
2	OG0008041.orthofinder_blast_e-3,0IW5V@euNOG.eggnog_hmmer_corrected
2	OG0010510.orthofinder_blast_e-3,0JH0M@euNOG.eggnog_hmmer_corrected
2	0JBPK@euNOG.eggnog_hmmer_corrected,OG0012345.orthofinder_blast_e-3
2	0IHM1@euNOG.eggnog_hmmer_corrected,OG0017202.orthofinder_blast_e-3
2	0J62S@euNOG.eggnog_hmmer_corrected,OG0021791.orthofinder_blast_e-3
2	OG0026310.orthofinder_blast_e-3,0K1CM@euNOG.eggnog_hmmer_corrected
2	0IEEN@euNOG.eggnog_hmmer_corrected,OG0028119.orthofinder_blast_e-3
2	OG0005345.orthofinder_blast_e-3,5801.Sonicparanoid_sensitive
2	OG0006010.orthofinder_blast_e-3,6647.Sonicparanoid_sensitive
2	OG0006094.orthofinder_blast_e-3,6653.Sonicparanoid_sensitive
2	OG0006964.orthofinder_blast_e-3,7948.Sonicparanoid_sensitive
2	OG0007512.orthofinder_blast_e-3,8674.Sonicparanoid_sensitive
2	8761.Sonicparanoid_sensitive,OG0007697.orthofinder_blast_e-3
2	9445.Sonicparanoid_sensitive,OG0008143.orthofinder_blast_e-3
2	OG0008259.orthofinder_blast_e-3,9580.Sonicparanoid_sensitive
2	10148.Sonicparanoid_sensitive,OG0008758.orthofinder_blast_e-3
2	9934.Sonicparanoid_sensitive,OG0008898.orthofinder_blast_e-3
2	OG0009693.orthofinder_blast_e-3,11268.Sonicparanoid_sensitive
2	OG0009744.orthofinder_blast_e-3,11088.Sonicparanoid_sensitive
2	12305.Sonicparanoid_sensitive,OG0010603.orthofinder_blast_e-3
2	OG0010801.orthofinder_blast_e-3,12256.Sonicparanoid_sensitive
2	12482.Sonicparanoid_sensitive,OG0011006.orthofinder_blast_e-3
2	OG0011485.orthofinder_blast_e-3,13346.Sonicparanoid_sensitive
2	OG0013407.orthofinder_blast_e-3,15588.Sonicparanoid_sensitive
2	15595.Sonicparanoid_sensitive,OG0013410.orthofinder_blast_e-3
2	OG0014600.orthofinder_blast_e-3,17014.Sonicparanoid_sensitive
2	OG0014718.orthofinder_blast_e-3,17117.Sonicparanoid_sensitive
2	19337.Sonicparanoid_sensitive,OG0016779.orthofinder_blast_e-3
2	OG0018088.orthofinder_blast_e-3,19450.Sonicparanoid_sensitive
2	OG0019566.orthofinder_blast_e-3,22516.Sonicparanoid_sensitive
2	25381.Sonicparanoid_sensitive,OG0021851.orthofinder_blast_e-3
2	23519.Sonicparanoid_sensitive,OG0022107.orthofinder_blast_e-3
2	29019.Sonicparanoid_sensitive,OG0024766.orthofinder_blast_e-3
2	OG0025549.orthofinder_blast_e-3,29823.Sonicparanoid_sensitive
2	OG0026332.orthofinder_blast_e-3,30489.Sonicparanoid_sensitive
2	30526.Sonicparanoid_sensitive,OG0026356.orthofinder_blast_e-3
2	32007.Sonicparanoid_sensitive,OG0027378.orthofinder_blast_e-3
2	32475.Sonicparanoid_sensitive,OG0027764.orthofinder_blast_e-3
2	OG0028716.orthofinder_blast_e-3,33537.Sonicparanoid_sensitive
2	OG0028817.orthofinder_blast_e-3,29826.Sonicparanoid_sensitive
2	30536.Sonicparanoid_sensitive,OG0029803.orthofinder_blast_e-3
2	OG0031789.orthofinder_blast_e-3,36889.Sonicparanoid_sensitive
2	OG0032708.orthofinder_blast_e-3,37802.Sonicparanoid_sensitive
2	OG0034532.orthofinder_blast_e-3,39230.Sonicparanoid_sensitive
2	OG0036458.orthofinder_blast_e-3,41540.Sonicparanoid_sensitive
2	OG0044485.orthofinder_blast_e-3,49761.Sonicparanoid_sensitive
2	49769.Sonicparanoid_sensitive,OG0044496.orthofinder_blast_e-3
2	OG0014302.orthofinder_blast_e-3,133887.Swiftortho_c50
2	OG0014347.orthofinder_blast_e-3,245661.Swiftortho_c50
2	OG0019546.orthofinder_blast_e-3,198730.Swiftortho_c50
2	296433.Swiftortho_c50,OG0021411.orthofinder_blast_e-3
2	288885.Swiftortho_c50,OG0022253.orthofinder_blast_e-3
2	261150.Swiftortho_c50,OG0022767.orthofinder_blast_e-3
2	344199.Swiftortho_c50,OG0023358.orthofinder_blast_e-3
2	OG0024105.orthofinder_blast_e-3,76333.Swiftortho_c50
2	341662.Swiftortho_c50,OG0024913.orthofinder_blast_e-3
2	OG0026367.orthofinder_blast_e-3,166317.Swiftortho_c50
2	247261.Swiftortho_c50,OG0027052.orthofinder_blast_e-3
2	8392.Swiftortho_c50,OG0027763.orthofinder_blast_e-3
2	OG0029799.orthofinder_blast_e-3,66934.Swiftortho_c50
2	330699.Swiftortho_c50,OG0030412.orthofinder_blast_e-3
2	141353.Swiftortho_c50,OG0030963.orthofinder_blast_e-3
2	OG0031623.orthofinder_blast_e-3,344482.Swiftortho_c50
2	158232.Swiftortho_c50,OG0031904.orthofinder_blast_e-3
2	81730.Swiftortho_c50,OG0032209.orthofinder_blast_e-3
2	274065.Swiftortho_c50,OG0032882.orthofinder_blast_e-3
2	158468.Swiftortho_c50,OG0033472.orthofinder_blast_e-3
2	330684.Swiftortho_c50,OG0034524.orthofinder_blast_e-3
2	OG0034535.orthofinder_blast_e-3,187711.Swiftortho_c50
2	OG0036042.orthofinder_blast_e-3,324558.Swiftortho_c50
2	OG0036387.orthofinder_blast_e-3,202882.Swiftortho_c50
2	343842.Swiftortho_c50,OG0036441.orthofinder_blast_e-3
2	OG0038680.orthofinder_blast_e-3,264016.Swiftortho_c50
2	326830.Swiftortho_c50,OG0038986.orthofinder_blast_e-3
2	343602.Swiftortho_c50,OG0046795.orthofinder_blast_e-3
2	OG0001399.orthofinder_diamond_e-3,OG_2486.broccoli
2	OG0001678.orthofinder_diamond_e-3,OG_1562.broccoli
2	OG_378.broccoli,OG0001926.orthofinder_diamond_e-3
2	OG0001965.orthofinder_diamond_e-3,OG_5935.broccoli
2	OG_15708.broccoli,OG0002082.orthofinder_diamond_e-3
2	OG0002316.orthofinder_diamond_e-3,OG_5874.broccoli
2	OG_906.broccoli,OG0002338.orthofinder_diamond_e-3
2	OG_3400.broccoli,OG0002368.orthofinder_diamond_e-3
2	OG0002524.orthofinder_diamond_e-3,OG_720.broccoli
2	OG0002563.orthofinder_diamond_e-3,OG_3307.broccoli
2	OG_3536.broccoli,OG0002596.orthofinder_diamond_e-3
2	OG_5422.broccoli,OG0002771.orthofinder_diamond_e-3
2	OG0002789.orthofinder_diamond_e-3,OG_6819.broccoli
2	OG0003015.orthofinder_diamond_e-3,OG_3475.broccoli
2	OG_1888.broccoli,OG0003065.orthofinder_diamond_e-3
2	OG0003503.orthofinder_diamond_e-3,OG_27263.broccoli
2	OG_17419.broccoli,OG0003505.orthofinder_diamond_e-3
2	OG0003603.orthofinder_diamond_e-3,OG_17142.broccoli
2	OG_12536.broccoli,OG0004136.orthofinder_diamond_e-3
2	OG_1592.broccoli,OG0004341.orthofinder_diamond_e-3
2	OG0004735.orthofinder_diamond_e-3,OG_15826.broccoli
2	OG_16749.broccoli,OG0004899.orthofinder_diamond_e-3
2	OG_7108.broccoli,OG0005403.orthofinder_diamond_e-3
2	OG_16325.broccoli,OG0005535.orthofinder_diamond_e-3
2	OG0006218.orthofinder_diamond_e-3,OG_11578.broccoli
2	OG0006299.orthofinder_diamond_e-3,OG_15629.broccoli
2	OG0006365.orthofinder_diamond_e-3,OG_15633.broccoli
2	OG0006786.orthofinder_diamond_e-3,OG_14461.broccoli
2	OG_11646.broccoli,OG0007083.orthofinder_diamond_e-3
2	OG_57.broccoli,OG0007177.orthofinder_diamond_e-3
2	OG0007715.orthofinder_diamond_e-3,OG_17681.broccoli
2	OG_11594.broccoli,OG0008004.orthofinder_diamond_e-3
2	OG_152.broccoli,OG0008734.orthofinder_diamond_e-3
2	OG0008753.orthofinder_diamond_e-3,OG_14697.broccoli
2	OG_28652.broccoli,OG0008920.orthofinder_diamond_e-3
2	OG_15358.broccoli,OG0008948.orthofinder_diamond_e-3
2	OG0009137.orthofinder_diamond_e-3,OG_8903.broccoli
2	OG0009357.orthofinder_diamond_e-3,OG_12598.broccoli
2	OG_50358.broccoli,OG0009904.orthofinder_diamond_e-3
2	OG0009997.orthofinder_diamond_e-3,OG_18257.broccoli
2	OG_789.broccoli,OG0010187.orthofinder_diamond_e-3
2	OG0010234.orthofinder_diamond_e-3,OG_14799.broccoli
2	OG_11801.broccoli,OG0010289.orthofinder_diamond_e-3
2	OG_14731.broccoli,OG0010423.orthofinder_diamond_e-3
2	OG0010437.orthofinder_diamond_e-3,OG_16560.broccoli
2	OG_6927.broccoli,OG0010464.orthofinder_diamond_e-3
2	OG0010736.orthofinder_diamond_e-3,OG_27244.broccoli
2	OG0010806.orthofinder_diamond_e-3,OG_51176.broccoli
2	OG0011371.orthofinder_diamond_e-3,OG_11085.broccoli
2	OG0011664.orthofinder_diamond_e-3,OG_8923.broccoli
2	OG0011756.orthofinder_diamond_e-3,OG_16690.broccoli
2	OG0011853.orthofinder_diamond_e-3,OG_50359.broccoli
2	OG_10927.broccoli,OG0011990.orthofinder_diamond_e-3
2	OG0012186.orthofinder_diamond_e-3,OG_8635.broccoli
2	OG_4838.broccoli,OG0012205.orthofinder_diamond_e-3
2	OG_320.broccoli,OG0012324.orthofinder_diamond_e-3
2	OG0012728.orthofinder_diamond_e-3,OG_28614.broccoli
2	OG_28964.broccoli,OG0012974.orthofinder_diamond_e-3
2	OG_7357.broccoli,OG0013332.orthofinder_diamond_e-3
2	OG_3990.broccoli,OG0013449.orthofinder_diamond_e-3
2	OG0013577.orthofinder_diamond_e-3,OG_32677.broccoli
2	OG0013795.orthofinder_diamond_e-3,OG_10849.broccoli
2	OG_20793.broccoli,OG0014067.orthofinder_diamond_e-3
2	OG0014115.orthofinder_diamond_e-3,OG_30496.broccoli
2	OG_2925.broccoli,OG0014189.orthofinder_diamond_e-3
2	OG0014212.orthofinder_diamond_e-3,OG_49255.broccoli
2	OG_4749.broccoli,OG0014682.orthofinder_diamond_e-3
2	OG0014694.orthofinder_diamond_e-3,OG_2210.broccoli
2	OG0015563.orthofinder_diamond_e-3,OG_14823.broccoli
2	OG_35219.broccoli,OG0015633.orthofinder_diamond_e-3
2	OG0016289.orthofinder_diamond_e-3,OG_13935.broccoli
2	OG0017236.orthofinder_diamond_e-3,OG_1911.broccoli
2	OG_9174.broccoli,OG0017640.orthofinder_diamond_e-3
2	OG0017775.orthofinder_diamond_e-3,OG_15111.broccoli
2	OG0018207.orthofinder_diamond_e-3,OG_49367.broccoli
2	OG_10371.broccoli,OG0018954.orthofinder_diamond_e-3
2	OG0019514.orthofinder_diamond_e-3,OG_53350.broccoli
2	OG_13825.broccoli,OG0020277.orthofinder_diamond_e-3
2	OG_13280.broccoli,OG0020298.orthofinder_diamond_e-3
2	OG_13238.broccoli,OG0020886.orthofinder_diamond_e-3
2	OG_4036.broccoli,OG0022528.orthofinder_diamond_e-3
2	OG0022957.orthofinder_diamond_e-3,OG_32760.broccoli
2	OG_47661.broccoli,OG0023089.orthofinder_diamond_e-3
2	OG_21981.broccoli,OG0023312.orthofinder_diamond_e-3
2	OG0023744.orthofinder_diamond_e-3,OG_10624.broccoli
2	OG0023788.orthofinder_diamond_e-3,OG_34286.broccoli
2	OG0025085.orthofinder_diamond_e-3,OG_7071.broccoli
2	OG_3947.broccoli,OG0025329.orthofinder_diamond_e-3
2	OG_30245.broccoli,OG0026571.orthofinder_diamond_e-3
2	OG0027158.orthofinder_diamond_e-3,OG_51791.broccoli
2	OG_35192.broccoli,OG0028770.orthofinder_diamond_e-3
2	OG0030327.orthofinder_diamond_e-3,OG_30508.broccoli
2	OG_37103.broccoli,OG0031556.orthofinder_diamond_e-3
2	OG_30469.broccoli,OG0032173.orthofinder_diamond_e-3
2	OG0033446.orthofinder_diamond_e-3,OG_23244.broccoli
2	OG0035399.orthofinder_diamond_e-3,OG_20298.broccoli
2	OG0036311.orthofinder_diamond_e-3,OG_26109.broccoli
2	OG_24225.broccoli,OG0038639.orthofinder_diamond_e-3
2	OG_37026.broccoli,OG0041118.orthofinder_diamond_e-3
2	OG0052129.orthofinder_diamond_e-3,OG_38368.broccoli
2	OG0053803.orthofinder_diamond_e-3,OG_22022.broccoli
2	OG_30465.broccoli,OG0055211.orthofinder_diamond_e-3
2	0IF2R@euNOG.eggnog_diamond,OG0007207.orthofinder_diamond_e-3
2	OG0013191.orthofinder_diamond_e-3,0JF6N@euNOG.eggnog_diamond
2	OG0041747.orthofinder_diamond_e-3,0JJXM@euNOG.eggnog_diamond
2	KOG3361@euNOG.eggnog_hmmer_corrected,OG0001794.orthofinder_diamond_e-3
2	KOG4513@euNOG.eggnog_hmmer_corrected,OG0003422.orthofinder_diamond_e-3
2	KOG3742@euNOG.eggnog_hmmer_corrected,OG0003509.orthofinder_diamond_e-3
2	KOG2565@euNOG.eggnog_hmmer_corrected,OG0003764.orthofinder_diamond_e-3
2	OG0004157.orthofinder_diamond_e-3,KOG0795@euNOG.eggnog_hmmer_corrected
2	0IFVS@euNOG.eggnog_hmmer_corrected,OG0004285.orthofinder_diamond_e-3
2	0IGC8@euNOG.eggnog_hmmer_corrected,OG0005477.orthofinder_diamond_e-3
2	OG0006471.orthofinder_diamond_e-3,0IETE@euNOG.eggnog_hmmer_corrected
2	0IKFR@euNOG.eggnog_hmmer_corrected,OG0006761.orthofinder_diamond_e-3
2	OG0006816.orthofinder_diamond_e-3,KOG4048@euNOG.eggnog_hmmer_corrected
2	OG0008886.orthofinder_diamond_e-3,0IYBQ@euNOG.eggnog_hmmer_corrected
2	0IFSR@euNOG.eggnog_hmmer_corrected,OG0009543.orthofinder_diamond_e-3
2	OG0009808.orthofinder_diamond_e-3,0IIFQ@euNOG.eggnog_hmmer_corrected
2	0IGZE@euNOG.eggnog_hmmer_corrected,OG0009835.orthofinder_diamond_e-3
2	OG0010250.orthofinder_diamond_e-3,0IFV7@euNOG.eggnog_hmmer_corrected
2	OG0011839.orthofinder_diamond_e-3,0IXS6@euNOG.eggnog_hmmer_corrected
2	0J1YW@euNOG.eggnog_hmmer_corrected,OG0011988.orthofinder_diamond_e-3
2	0IH21@euNOG.eggnog_hmmer_corrected,OG0014090.orthofinder_diamond_e-3
2	0J1JY@euNOG.eggnog_hmmer_corrected,OG0014101.orthofinder_diamond_e-3
2	0JCKS@euNOG.eggnog_hmmer_corrected,OG0015231.orthofinder_diamond_e-3
2	OG0015992.orthofinder_diamond_e-3,0J4BV@euNOG.eggnog_hmmer_corrected
2	OG0018230.orthofinder_diamond_e-3,0JCF4@euNOG.eggnog_hmmer_corrected
2	OG0020722.orthofinder_diamond_e-3,0IVT4@euNOG.eggnog_hmmer_corrected
2	OG0021889.orthofinder_diamond_e-3,0IHA1@euNOG.eggnog_hmmer_corrected
2	0J7DC@euNOG.eggnog_hmmer_corrected,OG0022494.orthofinder_diamond_e-3
2	OG0027525.orthofinder_diamond_e-3,0IYWZ@euNOG.eggnog_hmmer_corrected
2	OG0030690.orthofinder_diamond_e-3,0JCH0@euNOG.eggnog_hmmer_corrected
2	0JDX0@euNOG.eggnog_hmmer_corrected,OG0034750.orthofinder_diamond_e-3
2	3579.Sonicparanoid_sensitive,OG0003396.orthofinder_diamond_e-3
2	OG0003544.orthofinder_diamond_e-3,3765.Sonicparanoid_sensitive
2	4062.Sonicparanoid_sensitive,OG0003787.orthofinder_diamond_e-3
2	4477.Sonicparanoid_sensitive,OG0004074.orthofinder_diamond_e-3
2	4937.Sonicparanoid_sensitive,OG0004468.orthofinder_diamond_e-3
2	OG0004480.orthofinder_diamond_e-3,4954.Sonicparanoid_sensitive
2	6199.Sonicparanoid_sensitive,OG0005593.orthofinder_diamond_e-3
2	OG0006140.orthofinder_diamond_e-3,6812.Sonicparanoid_sensitive
2	7536.Sonicparanoid_sensitive,OG0006783.orthofinder_diamond_e-3
2	OG0007219.orthofinder_diamond_e-3,8005.Sonicparanoid_sensitive
2	OG0007472.orthofinder_diamond_e-3,8384.Sonicparanoid_sensitive
2	8279.Sonicparanoid_sensitive,OG0007485.orthofinder_diamond_e-3
2	OG0008134.orthofinder_diamond_e-3,9006.Sonicparanoid_sensitive
2	9767.Sonicparanoid_sensitive,OG0008954.orthofinder_diamond_e-3
2	9955.Sonicparanoid_sensitive,OG0009125.orthofinder_diamond_e-3
2	OG0009243.orthofinder_diamond_e-3,10057.Sonicparanoid_sensitive
2	10768.Sonicparanoid_sensitive,OG0009759.orthofinder_diamond_e-3
2	OG0010189.orthofinder_diamond_e-3,10966.Sonicparanoid_sensitive
2	11026.Sonicparanoid_sensitive,OG0010231.orthofinder_diamond_e-3
2	OG0010283.orthofinder_diamond_e-3,11079.Sonicparanoid_sensitive
2	OG0010524.orthofinder_diamond_e-3,11310.Sonicparanoid_sensitive
2	12479.Sonicparanoid_sensitive,OG0011442.orthofinder_diamond_e-3
2	12631.Sonicparanoid_sensitive,OG0011966.orthofinder_diamond_e-3
2	12675.Sonicparanoid_sensitive,OG0012003.orthofinder_diamond_e-3
2	OG0012031.orthofinder_diamond_e-3,12721.Sonicparanoid_sensitive
2	13553.Sonicparanoid_sensitive,OG0012108.orthofinder_diamond_e-3
2	13330.Sonicparanoid_sensitive,OG0012681.orthofinder_diamond_e-3
2	13550.Sonicparanoid_sensitive,OG0012855.orthofinder_diamond_e-3
2	OG0013112.orthofinder_diamond_e-3,13743.Sonicparanoid_sensitive
2	13780.Sonicparanoid_sensitive,OG0013154.orthofinder_diamond_e-3
2	OG0013193.orthofinder_diamond_e-3,14259.Sonicparanoid_sensitive
2	14158.Sonicparanoid_sensitive,OG0013565.orthofinder_diamond_e-3
2	OG0013594.orthofinder_diamond_e-3,14200.Sonicparanoid_sensitive
2	15076.Sonicparanoid_sensitive,OG0014395.orthofinder_diamond_e-3
2	15754.Sonicparanoid_sensitive,OG0015218.orthofinder_diamond_e-3
2	OG0016531.orthofinder_diamond_e-3,17121.Sonicparanoid_sensitive
2	17316.Sonicparanoid_sensitive,OG0016822.orthofinder_diamond_e-3
2	17333.Sonicparanoid_sensitive,OG0016839.orthofinder_diamond_e-3
2	18227.Sonicparanoid_sensitive,OG0017674.orthofinder_diamond_e-3
2	19439.Sonicparanoid_sensitive,OG0018960.orthofinder_diamond_e-3
2	OG0020177.orthofinder_diamond_e-3,20666.Sonicparanoid_sensitive
2	21366.Sonicparanoid_sensitive,OG0020741.orthofinder_diamond_e-3
2	OG0021916.orthofinder_diamond_e-3,22492.Sonicparanoid_sensitive
2	22993.Sonicparanoid_sensitive,OG0022339.orthofinder_diamond_e-3
2	OG0022443.orthofinder_diamond_e-3,23128.Sonicparanoid_sensitive
2	23491.Sonicparanoid_sensitive,OG0022704.orthofinder_diamond_e-3
2	26405.Sonicparanoid_sensitive,OG0023126.orthofinder_diamond_e-3
2	24641.Sonicparanoid_sensitive,OG0024008.orthofinder_diamond_e-3
2	24649.Sonicparanoid_sensitive,OG0024015.orthofinder_diamond_e-3
2	OG0024029.orthofinder_diamond_e-3,30527.Sonicparanoid_sensitive
2	25805.Sonicparanoid_sensitive,OG0024915.orthofinder_diamond_e-3
2	26302.Sonicparanoid_sensitive,OG0025361.orthofinder_diamond_e-3
2	26457.Sonicparanoid_sensitive,OG0025492.orthofinder_diamond_e-3
2	OG0026543.orthofinder_diamond_e-3,27321.Sonicparanoid_sensitive
2	31420.Sonicparanoid_sensitive,OG0027171.orthofinder_diamond_e-3
2	29238.Sonicparanoid_sensitive,OG0028130.orthofinder_diamond_e-3
2	OG0029605.orthofinder_diamond_e-3,30523.Sonicparanoid_sensitive
2	31881.Sonicparanoid_sensitive,OG0030705.orthofinder_diamond_e-3
2	32540.Sonicparanoid_sensitive,OG0031276.orthofinder_diamond_e-3
2	OG0032481.orthofinder_diamond_e-3,33661.Sonicparanoid_sensitive
2	OG0033228.orthofinder_diamond_e-3,34099.Sonicparanoid_sensitive
2	34243.Sonicparanoid_sensitive,OG0033356.orthofinder_diamond_e-3
2	OG0035105.orthofinder_diamond_e-3,36206.Sonicparanoid_sensitive
2	OG0035316.orthofinder_diamond_e-3,36443.Sonicparanoid_sensitive
2	36578.Sonicparanoid_sensitive,OG0035447.orthofinder_diamond_e-3
2	36991.Sonicparanoid_sensitive,OG0035771.orthofinder_diamond_e-3
2	37561.Sonicparanoid_sensitive,OG0036440.orthofinder_diamond_e-3
2	OG0036534.orthofinder_diamond_e-3,29586.Sonicparanoid_sensitive
2	39183.Sonicparanoid_sensitive,OG0038649.orthofinder_diamond_e-3
2	39211.Sonicparanoid_sensitive,OG0038669.orthofinder_diamond_e-3
2	OG0040208.orthofinder_diamond_e-3,40930.Sonicparanoid_sensitive
2	OG0040807.orthofinder_diamond_e-3,41480.Sonicparanoid_sensitive
2	OG0040817.orthofinder_diamond_e-3,41494.Sonicparanoid_sensitive
2	42829.Sonicparanoid_sensitive,OG0042203.orthofinder_diamond_e-3
2	OG0044306.orthofinder_diamond_e-3,44620.Sonicparanoid_sensitive
2	OG0046600.orthofinder_diamond_e-3,46246.Sonicparanoid_sensitive
2	47311.Sonicparanoid_sensitive,OG0047435.orthofinder_diamond_e-3
2	87405.Swiftortho_c50,OG0024590.orthofinder_diamond_e-3
2	288717.Swiftortho_c50,OG0025077.orthofinder_diamond_e-3
2	OG0029592.orthofinder_diamond_e-3,217978.Swiftortho_c50
2	OG0032439.orthofinder_diamond_e-3,80667.Swiftortho_c50
2	OG0042440.orthofinder_diamond_e-3,260194.Swiftortho_c50
2	OG0042866.orthofinder_diamond_e-3,165336.Swiftortho_c50
2	314860.Swiftortho_c50,OG0043354.orthofinder_diamond_e-3
2	328769.Swiftortho_c50,OG0044247.orthofinder_diamond_e-3
2	139400.Swiftortho_c50,OG0044336.orthofinder_diamond_e-3
2	314058.Swiftortho_c50,OG0051215.orthofinder_diamond_e-3
2	OG0051949.orthofinder_diamond_e-3,329712.Swiftortho_c50
2	314791.Swiftortho_c50,OG0054699.orthofinder_diamond_e-3
2	0IK89@euNOG.eggnog_diamond,OG_9265.broccoli
2	0IENM@euNOG.eggnog_diamond,OG_16058.broccoli
2	OG_778.broccoli,0IYC1@euNOG.eggnog_hmmer_corrected
2	0IXY1@euNOG.eggnog_hmmer_corrected,OG_1335.broccoli
2	0JP45@euNOG.eggnog_hmmer_corrected,OG_1833.broccoli
2	OG_2946.broccoli,0IIRD@euNOG.eggnog_hmmer_corrected
2	KOG2470@euNOG.eggnog_hmmer_corrected,OG_3712.broccoli
2	0JDA8@euNOG.eggnog_hmmer_corrected,OG_3887.broccoli
2	0IWKV@euNOG.eggnog_hmmer_corrected,OG_19055.broccoli
2	9590.Sonicparanoid_sensitive,OG_716.broccoli
2	10168.Sonicparanoid_sensitive,OG_941.broccoli
2	OG_1577.broccoli,7163.Sonicparanoid_sensitive
2	25891.Sonicparanoid_sensitive,OG_2065.broccoli
2	OG_3051.broccoli,9697.Sonicparanoid_sensitive
2	4206.Sonicparanoid_sensitive,OG_3937.broccoli
2	5858.Sonicparanoid_sensitive,OG_5752.broccoli
2	OG_6429.broccoli,31390.Sonicparanoid_sensitive
2	OG_7360.broccoli,33126.Sonicparanoid_sensitive
2	OG_8269.broccoli,21554.Sonicparanoid_sensitive
2	6744.Sonicparanoid_sensitive,OG_8574.broccoli
2	OG_9576.broccoli,25332.Sonicparanoid_sensitive
2	31430.Sonicparanoid_sensitive,OG_12482.broccoli
2	OG_18892.broccoli,24681.Sonicparanoid_sensitive
2	OG_26967.broccoli,10130.Sonicparanoid_sensitive
2	OG_27264.broccoli,7909.Sonicparanoid_sensitive
2	42748.Sonicparanoid_sensitive,OG_27323.broccoli
2	12734.Sonicparanoid_sensitive,OG_27681.broccoli
2	OG_28592.broccoli,22523.Sonicparanoid_sensitive
2	19007.Sonicparanoid_sensitive,OG_28688.broccoli
2	17390.Sonicparanoid_sensitive,OG_29498.broccoli
2	OG_32027.broccoli,17693.Sonicparanoid_sensitive
2	9337.Sonicparanoid_sensitive,OG_34250.broccoli
2	OG_34920.broccoli,49778.Sonicparanoid_sensitive
2	OG_35194.broccoli,42370.Sonicparanoid_sensitive
2	OG_37008.broccoli,17032.Sonicparanoid_sensitive
2	OG_37041.broccoli,52311.Sonicparanoid_sensitive
2	18334.Sonicparanoid_sensitive,OG_53300.broccoli
2	OG_6874.broccoli,93988.Swiftortho_c50
2	134279.Swiftortho_c50,OG_10328.broccoli
2	330726.Swiftortho_c50,OG_12513.broccoli
2	OG_12575.broccoli,331838.Swiftortho_c50
2	OG_22368.broccoli,329361.Swiftortho_c50
2	OG_37787.broccoli,191363.Swiftortho_c50
2	0IDX8@euNOG.eggnog_hmmer_corrected,0IDX8@euNOG.eggnog_diamond
2	0IE8F@euNOG.eggnog_diamond,0IE8F@euNOG.eggnog_hmmer_corrected
2	0IE9J@euNOG.eggnog_diamond,0IE9J@euNOG.eggnog_hmmer_corrected
2	0IE9W@euNOG.eggnog_diamond,0IE9W@euNOG.eggnog_hmmer_corrected
2	0IEAW@euNOG.eggnog_diamond,0IEAW@euNOG.eggnog_hmmer_corrected
2	0IEFF@euNOG.eggnog_hmmer_corrected,0IEFF@euNOG.eggnog_diamond
2	0IEKH@euNOG.eggnog_diamond,0IEKH@euNOG.eggnog_hmmer_corrected
2	0IF2T@euNOG.eggnog_diamond,0IF2T@euNOG.eggnog_hmmer_corrected
2	0IF6I@euNOG.eggnog_hmmer_corrected,0IF6I@euNOG.eggnog_diamond
2	0IFK0@euNOG.eggnog_hmmer_corrected,0IFK0@euNOG.eggnog_diamond
2	0IG70@euNOG.eggnog_hmmer_corrected,0IG70@euNOG.eggnog_diamond
2	0IG86@euNOG.eggnog_hmmer_corrected,0IG86@euNOG.eggnog_diamond
2	0IG9N@euNOG.eggnog_diamond,0IG9N@euNOG.eggnog_hmmer_corrected
2	0IGV0@euNOG.eggnog_hmmer_corrected,0IGV0@euNOG.eggnog_diamond
2	0IH0C@euNOG.eggnog_diamond,0IH0C@euNOG.eggnog_hmmer_corrected
2	0IH35@euNOG.eggnog_diamond,0IH35@euNOG.eggnog_hmmer_corrected
2	0IH6R@euNOG.eggnog_diamond,0IH6R@euNOG.eggnog_hmmer_corrected
2	0IHBS@euNOG.eggnog_hmmer_corrected,0IHBS@euNOG.eggnog_diamond
2	0IHG5@euNOG.eggnog_hmmer_corrected,0IHG5@euNOG.eggnog_diamond
2	0IHRZ@euNOG.eggnog_hmmer_corrected,0IHRZ@euNOG.eggnog_diamond
2	0IIGX@euNOG.eggnog_hmmer_corrected,0IIGX@euNOG.eggnog_diamond
2	0IIJQ@euNOG.eggnog_diamond,0IIJQ@euNOG.eggnog_hmmer_corrected
2	0IJBM@euNOG.eggnog_hmmer_corrected,0IJBM@euNOG.eggnog_diamond
2	0IJYC@euNOG.eggnog_hmmer_corrected,0IJYC@euNOG.eggnog_diamond
2	0IK2B@euNOG.eggnog_diamond,0IK2B@euNOG.eggnog_hmmer_corrected
2	0IKBA@euNOG.eggnog_hmmer_corrected,0IKBA@euNOG.eggnog_diamond
2	0IKN3@euNOG.eggnog_hmmer_corrected,0IKN3@euNOG.eggnog_diamond
2	0IQMX@euNOG.eggnog_hmmer_corrected,0IQMX@euNOG.eggnog_diamond
2	0IVGI@euNOG.eggnog_diamond,0IVGI@euNOG.eggnog_hmmer_corrected
2	0IVVW@euNOG.eggnog_hmmer_corrected,0IVVW@euNOG.eggnog_diamond
2	0IW07@euNOG.eggnog_diamond,0IW07@euNOG.eggnog_hmmer_corrected
2	0IWFS@euNOG.eggnog_diamond,0IWFS@euNOG.eggnog_hmmer_corrected
2	0IWPJ@euNOG.eggnog_diamond,0IWPJ@euNOG.eggnog_hmmer_corrected
2	0IXIM@euNOG.eggnog_hmmer_corrected,0IXIM@euNOG.eggnog_diamond
2	0IXQA@euNOG.eggnog_diamond,0IXQA@euNOG.eggnog_hmmer_corrected
2	0IXR5@euNOG.eggnog_diamond,0IXR5@euNOG.eggnog_hmmer_corrected
2	0IY0M@euNOG.eggnog_hmmer_corrected,0IY0M@euNOG.eggnog_diamond
2	0IY4U@euNOG.eggnog_hmmer_corrected,0IY4U@euNOG.eggnog_diamond
2	0IZ9N@euNOG.eggnog_hmmer_corrected,0IZ9N@euNOG.eggnog_diamond
2	0IZY3@euNOG.eggnog_diamond,0IZY3@euNOG.eggnog_hmmer_corrected
2	0J06G@euNOG.eggnog_hmmer_corrected,0J06G@euNOG.eggnog_diamond
2	0J0KG@euNOG.eggnog_hmmer_corrected,0J0KG@euNOG.eggnog_diamond
2	0J0N7@euNOG.eggnog_diamond,0J0N7@euNOG.eggnog_hmmer_corrected
2	0J17V@euNOG.eggnog_hmmer_corrected,0J17V@euNOG.eggnog_diamond
2	0J1BK@euNOG.eggnog_hmmer_corrected,0J1BK@euNOG.eggnog_diamond
2	0J1KC@euNOG.eggnog_hmmer_corrected,0J1KC@euNOG.eggnog_diamond
2	0J27I@euNOG.eggnog_diamond,0J27I@euNOG.eggnog_hmmer_corrected
2	0J2HV@euNOG.eggnog_hmmer_corrected,0J2HV@euNOG.eggnog_diamond
2	0J2SZ@euNOG.eggnog_hmmer_corrected,0J2SZ@euNOG.eggnog_diamond
2	0J2Z0@euNOG.eggnog_diamond,0J2Z0@euNOG.eggnog_hmmer_corrected
2	0J369@euNOG.eggnog_diamond,0J369@euNOG.eggnog_hmmer_corrected
2	0J38X@euNOG.eggnog_hmmer_corrected,0J38X@euNOG.eggnog_diamond
2	0J3PV@euNOG.eggnog_hmmer_corrected,0J3PV@euNOG.eggnog_diamond
2	0J3ZW@euNOG.eggnog_hmmer_corrected,0J3ZW@euNOG.eggnog_diamond
2	0J4C9@euNOG.eggnog_hmmer_corrected,0J4C9@euNOG.eggnog_diamond
2	0J4HK@euNOG.eggnog_hmmer_corrected,0J4HK@euNOG.eggnog_diamond
2	0J504@euNOG.eggnog_hmmer_corrected,0J504@euNOG.eggnog_diamond
2	0J593@euNOG.eggnog_diamond,0J593@euNOG.eggnog_hmmer_corrected
2	0J5DT@euNOG.eggnog_diamond,0J5DT@euNOG.eggnog_hmmer_corrected
2	0J7RD@euNOG.eggnog_hmmer_corrected,0J7RD@euNOG.eggnog_diamond
2	0J88K@euNOG.eggnog_diamond,0J88K@euNOG.eggnog_hmmer_corrected
2	0J8P4@euNOG.eggnog_hmmer_corrected,0J8P4@euNOG.eggnog_diamond
2	0J9EY@euNOG.eggnog_diamond,0J9EY@euNOG.eggnog_hmmer_corrected
2	0JBM1@euNOG.eggnog_diamond,0JBM1@euNOG.eggnog_hmmer_corrected
2	0JCU9@euNOG.eggnog_hmmer_corrected,0JCU9@euNOG.eggnog_diamond
2	0JD0Y@euNOG.eggnog_hmmer_corrected,0JD0Y@euNOG.eggnog_diamond
2	0JDT5@euNOG.eggnog_hmmer_corrected,0JDT5@euNOG.eggnog_diamond
2	0JEFN@euNOG.eggnog_hmmer_corrected,0JEFN@euNOG.eggnog_diamond
2	0JFBZ@euNOG.eggnog_diamond,0JFBZ@euNOG.eggnog_hmmer_corrected
2	0JFC0@euNOG.eggnog_diamond,0JFC0@euNOG.eggnog_hmmer_corrected
2	0JFU5@euNOG.eggnog_diamond,0JFU5@euNOG.eggnog_hmmer_corrected
2	0JG4G@euNOG.eggnog_diamond,0JG4G@euNOG.eggnog_hmmer_corrected
2	0JG8W@euNOG.eggnog_diamond,0JG8W@euNOG.eggnog_hmmer_corrected
2	0JGX9@euNOG.eggnog_diamond,0JGX9@euNOG.eggnog_hmmer_corrected
2	0JH51@euNOG.eggnog_diamond,0JH51@euNOG.eggnog_hmmer_corrected
2	0JH6Q@euNOG.eggnog_hmmer_corrected,0JH6Q@euNOG.eggnog_diamond
2	0JIGD@euNOG.eggnog_hmmer_corrected,0JIGD@euNOG.eggnog_diamond
2	0JIV1@euNOG.eggnog_hmmer_corrected,0JIV1@euNOG.eggnog_diamond
2	0JJ6K@euNOG.eggnog_diamond,0JJ6K@euNOG.eggnog_hmmer_corrected
2	0JJMP@euNOG.eggnog_diamond,0JJMP@euNOG.eggnog_hmmer_corrected
2	0JK2E@euNOG.eggnog_hmmer_corrected,0JK2E@euNOG.eggnog_diamond
2	0JKWE@euNOG.eggnog_diamond,0JKWE@euNOG.eggnog_hmmer_corrected
2	0JMRP@euNOG.eggnog_diamond,0JMRP@euNOG.eggnog_hmmer_corrected
2	0JN4Q@euNOG.eggnog_diamond,0JN4Q@euNOG.eggnog_hmmer_corrected
2	0JNH1@euNOG.eggnog_hmmer_corrected,0JNH1@euNOG.eggnog_diamond
2	0JNTX@euNOG.eggnog_diamond,0JNTX@euNOG.eggnog_hmmer_corrected
2	0JNWG@euNOG.eggnog_diamond,0JNWG@euNOG.eggnog_hmmer_corrected
2	0JP4Y@euNOG.eggnog_diamond,0JP4Y@euNOG.eggnog_hmmer_corrected
2	0JR9Y@euNOG.eggnog_hmmer_corrected,0JR9Y@euNOG.eggnog_diamond
2	KOG0693@euNOG.eggnog_diamond,KOG0693@euNOG.eggnog_hmmer_corrected
2	KOG1539@euNOG.eggnog_hmmer_corrected,KOG1539@euNOG.eggnog_diamond
2	KOG1628@euNOG.eggnog_diamond,KOG1628@euNOG.eggnog_hmmer_corrected
2	KOG2297@euNOG.eggnog_hmmer_corrected,KOG2297@euNOG.eggnog_diamond
2	KOG2535@euNOG.eggnog_diamond,KOG2535@euNOG.eggnog_hmmer_corrected
2	KOG2561@euNOG.eggnog_diamond,KOG2561@euNOG.eggnog_hmmer_corrected
2	KOG2981@euNOG.eggnog_diamond,KOG2981@euNOG.eggnog_hmmer_corrected
2	KOG3188@euNOG.eggnog_hmmer_corrected,KOG3188@euNOG.eggnog_diamond
2	KOG3285@euNOG.eggnog_diamond,KOG3285@euNOG.eggnog_hmmer_corrected
2	KOG3357@euNOG.eggnog_diamond,KOG3357@euNOG.eggnog_hmmer_corrected
2	KOG3404@euNOG.eggnog_diamond,KOG3404@euNOG.eggnog_hmmer_corrected
2	KOG3790@euNOG.eggnog_diamond,KOG3790@euNOG.eggnog_hmmer_corrected
2	KOG3887@euNOG.eggnog_hmmer_corrected,KOG3887@euNOG.eggnog_diamond
2	KOG4141@euNOG.eggnog_hmmer_corrected,KOG4141@euNOG.eggnog_diamond
2	KOG4143@euNOG.eggnog_diamond,KOG4143@euNOG.eggnog_hmmer_corrected
2	KOG4147@euNOG.eggnog_hmmer_corrected,KOG4147@euNOG.eggnog_diamond
2	KOG4340@euNOG.eggnog_diamond,KOG4340@euNOG.eggnog_hmmer_corrected
2	KOG4497@euNOG.eggnog_diamond,KOG4497@euNOG.eggnog_hmmer_corrected
2	KOG4519@euNOG.eggnog_hmmer_corrected,KOG4519@euNOG.eggnog_diamond
2	33598.Sonicparanoid_sensitive,0JIEV@euNOG.eggnog_diamond
2	211781.Swiftortho_c50,0JHSW@euNOG.eggnog_diamond
2	0JMFF@euNOG.eggnog_diamond,325004.Swiftortho_c50
2	0IYH4@euNOG.eggnog_hmmer_corrected,8940.Sonicparanoid_sensitive
2	0JKR1@euNOG.eggnog_hmmer_corrected,16451.Sonicparanoid_sensitive
2	0IIGN@euNOG.eggnog_hmmer_corrected,10320.Sonicparanoid_sensitive
2	12017.Sonicparanoid_sensitive,0J39N@euNOG.eggnog_hmmer_corrected
2	7949.Sonicparanoid_sensitive,0IFS7@euNOG.eggnog_hmmer_corrected
2	0IX16@euNOG.eggnog_hmmer_corrected,19432.Sonicparanoid_sensitive
2	12047.Sonicparanoid_sensitive,0IW6J@euNOG.eggnog_hmmer_corrected
2	12364.Sonicparanoid_sensitive,0IEXT@euNOG.eggnog_hmmer_corrected
2	0IF64@euNOG.eggnog_hmmer_corrected,22539.Sonicparanoid_sensitive
2	0IH94@euNOG.eggnog_hmmer_corrected,14771.Sonicparanoid_sensitive
2	9986.Sonicparanoid_sensitive,0IGB2@euNOG.eggnog_hmmer_corrected
2	0IPEH@euNOG.eggnog_hmmer_corrected,10201.Sonicparanoid_sensitive
2	0IXAW@euNOG.eggnog_hmmer_corrected,14360.Sonicparanoid_sensitive
2	16067.Sonicparanoid_sensitive,0IPRB@euNOG.eggnog_hmmer_corrected
2	21260.Sonicparanoid_sensitive,0JC3E@euNOG.eggnog_hmmer_corrected
2	28066.Sonicparanoid_sensitive,0JIVS@euNOG.eggnog_hmmer_corrected
2	0JPBT@euNOG.eggnog_hmmer_corrected,13981.Sonicparanoid_sensitive
2	0JD1J@euNOG.eggnog_hmmer_corrected,14462.Sonicparanoid_sensitive
2	0J3NG@euNOG.eggnog_hmmer_corrected,14487.Sonicparanoid_sensitive
2	28653.Sonicparanoid_sensitive,0JA1M@euNOG.eggnog_hmmer_corrected
2	0JJJI@euNOG.eggnog_hmmer_corrected,15091.Sonicparanoid_sensitive
2	29581.Sonicparanoid_sensitive,0IZX7@euNOG.eggnog_hmmer_corrected
2	0JEZ0@euNOG.eggnog_hmmer_corrected,1870.Swiftortho_c50
2	0JC59@euNOG.eggnog_hmmer_corrected,250589.Swiftortho_c50
2	0IH2H@euNOG.eggnog_hmmer_corrected,69942.Swiftortho_c50
2	141428.Swiftortho_c50,0JG9J@euNOG.eggnog_hmmer_corrected
2	0JB93@euNOG.eggnog_hmmer_corrected,82159.Swiftortho_c50
2	286845.Swiftortho_c50,0IEIP@euNOG.eggnog_hmmer_corrected
2	190249.Swiftortho_c50,0JKD0@euNOG.eggnog_hmmer_corrected
2	0JIQH@euNOG.eggnog_hmmer_corrected,250278.Swiftortho_c50
2	265505.Swiftortho_c50,0IZVC@euNOG.eggnog_hmmer_corrected
2	0JC3F@euNOG.eggnog_hmmer_corrected,165548.Swiftortho_c50
2	139580.Swiftortho_c50,0JHRC@euNOG.eggnog_hmmer_corrected
2	165041.Swiftortho_c50,0JI6Q@euNOG.eggnog_hmmer_corrected
2	9376.Sonicparanoid_sensitive,66649.Swiftortho_c50
2	10600.Sonicparanoid_sensitive,35244.Swiftortho_c50
2	259366.Swiftortho_c50,11222.Sonicparanoid_sensitive
2	28737.Swiftortho_c50,12477.Sonicparanoid_sensitive
2	18694.Sonicparanoid_sensitive,257824.Swiftortho_c50
2	19906.Sonicparanoid_sensitive,68871.Swiftortho_c50
2	21373.Sonicparanoid_sensitive,293073.Swiftortho_c50
2	115475.Swiftortho_c50,21960.Sonicparanoid_sensitive
2	203954.Swiftortho_c50,25351.Sonicparanoid_sensitive
2	26319.Sonicparanoid_sensitive,218143.Swiftortho_c50
2	165015.Swiftortho_c50,26331.Sonicparanoid_sensitive
2	314339.Swiftortho_c50,29046.Sonicparanoid_sensitive
2	29432.Sonicparanoid_sensitive,125936.Swiftortho_c50
2	31559.Sonicparanoid_sensitive,330374.Swiftortho_c50
2	317665.Swiftortho_c50,32013.Sonicparanoid_sensitive
2	121215.Swiftortho_c50,32370.Sonicparanoid_sensitive
2	34924.Sonicparanoid_sensitive,314751.Swiftortho_c50
2	271347.Swiftortho_c50,35088.Sonicparanoid_sensitive
2	35290.Sonicparanoid_sensitive,297304.Swiftortho_c50
2	35344.Sonicparanoid_sensitive,342336.Swiftortho_c50
2	35477.Sonicparanoid_sensitive,220469.Swiftortho_c50
2	36176.Sonicparanoid_sensitive,337585.Swiftortho_c50
2	40685.Sonicparanoid_sensitive,330805.Swiftortho_c50
2	41657.Sonicparanoid_sensitive,331436.Swiftortho_c50
2	42464.Sonicparanoid_sensitive,114743.Swiftortho_c50
2	340170.Swiftortho_c50,46235.Sonicparanoid_sensitive
2	348089.Swiftortho_c50,46855.Sonicparanoid_sensitive
2	330343.Swiftortho_c50,47805.Sonicparanoid_sensitive
2	332064.Swiftortho_c50,51990.Sonicparanoid_sensitive
2	314196.Swiftortho_c50,53120.Sonicparanoid_sensitive
2	54192.Sonicparanoid_sensitive,322045.Swiftortho_c50
2	54756.Sonicparanoid_sensitive,42461.Swiftortho_c50
